# Supplementary material for: Geochemical variability and microbial metabolic functions in oligotrophic sediments exposed to minor seepage
Source: Front Microbiol. 2026 Jan 21;16:1720187. doi: 10.3389/fmicb.2025.1720187 (PMC12869995; doi:10.3389/fmicb.2025.1720187)
Supplement: Supplementary file 2 [file Table_1.XLSX]

## Sheet: Data S1 rpS3 genes
GS23_GC05_50-70cm			GS23_GC05_253-273cm			GS23_GC06_131-151cm			GS23_GC07_36-56cm			GS23_GC09_118-138cm
Taxonomy	Relative abundance		Taxonomy	Relative abundance		Taxonomy	Relative abundance		Taxonomy	Relative abundance		Taxonomy	Relative abundance
Archaea_Asgardarchaeota_Lokiarchaeia_Sigynarchaeales_SOKP01_SDNM01_SDNM01 sp019058295	0.0365994		Archaea_Nanoarchaeota_Nanoarchaeia_Pacearchaeales_GW2011-AR1_ASMP01_ASMP01 sp017610405	0.64953		Archaea_Asgardarchaeota_Heimdallarchaeia_Hodarchaeales_Hodarchaeaceae_Hodarchaeum_Hodarchaeum sp020353515	0.116982		Archaea_Asgardarchaeota_Lokiarchaeia_Sigynarchaeales_SOKP01_Loki-b32_Loki-b32 sp005223125	0.0772056		Archaea_Asgardarchaeota_Lokiarchaeia_Sigynarchaeales_SOKP01_SOKP01_SOKP01 sp016839745	0.195424
Archaea_Nanoarchaeota_Nanoarchaeia_Pacearchaeales_UBA284_GCA-020343435_GCA-020343435 sp020343435	0.0823486		Bacteria_Acidobacteriota_Terriglobia_Terriglobales_SbA1_QIAJ01_QIAJ01 sp003138955	0.216036		Archaea_Asgardarchaeota_Lokiarchaeia_Sigynarchaeales_SOKP01_Loki-b32_Loki-b32 sp005223125	0.101304		Archaea_Asgardarchaeota_Lokiarchaeia_Sigynarchaeales_SOKP01_Loki-b32_Loki-b32 sp019057865	0.159798		Archaea_Asgardarchaeota_Lokiarchaeia_Sigynarchaeales_SOKP01_SOKP01_SOKP01 sp029856125	0.201008
Archaea_Thermoplasmatota_Thermoplasmata_RBG-16-68-12_JAGMCJ01_JAGMCJ01_JAGMCJ01 sp022848865	0.121998		Bacteria_Actinomycetota_Acidimicrobiia_Acidimicrobiales_JAJPHE01_JAJPHE01_JAJPHE01 sp021325435	0.282837		Archaea_Asgardarchaeota_Lokiarchaeia_Sigynarchaeales_SOKP01_Loki-b32_Loki-b32 sp019057865	0.164016		Archaea_Asgardarchaeota_Lokiarchaeia_Sigynarchaeales_SOKP01_SOKP01_SOKP01 sp016839745	0.121195		Archaea_Hadarchaeota_Hadarchaeia_Hadarchaeales_Hadarchaeaceae_DG-33_DG-33 sp004375695	0.29872
Archaea_Thermoproteota_Bathyarchaeia_Bathyarchaeales_Bathyarchaeaceae_B1-G15_B1-G15 sp030672415	0.269412		Bacteria_Chloroflexota_Anaerolineae_Anaerolineales_E44-bin32_E44-bin32_E44-bin32 sp030642885	0.197559		Archaea_Asgardarchaeota_Lokiarchaeia_Sigynarchaeales_SOKP01_SOKP01_SOKP01 sp016839745	0.384713		Archaea_Asgardarchaeota_Lokiarchaeia_Sigynarchaeales_SOKP01_SOKP01_SOKP01 sp018238625	0.082592		Archaea_Thermoplasmatota_E2_DHVEG-1_DHVEG-1_JAGLML01_JAGLML01 sp023140035	0.132609
Archaea_Thermoproteota_Bathyarchaeia_Bathyarchaeales_Bathyarchaeaceae_SOJZ01_SOJZ01 sp030669695	1.9906		Bacteria_Chloroflexota_Chloroflexia_Thermomicrobiales_UBA6265_CADCWF01_CADCWF01 sp029977305	0.842825		Archaea_Asgardarchaeota_Lokiarchaeia_Sigynarchaeales_SOKP01_SOKP01_SOKP01 sp018238625	0.252053		Archaea_Asgardarchaeota_Lokiarchaeia_Sigynarchaeales_SOKP01_SOKP01_SOKP01 sp029856125	0.222639		Archaea_Thermoproteota_Bathyarchaeia_Bathyarchaeales_Bathyarchaeaceae_Bathyarchaeum_Bathyarchaeum sp004376385	0.075378
Archaea_Thermoproteota_Bathyarchaeia_TCS64_TCS64_BS750m-G28_BS750m-G28 sp020346605	0.0731988		Bacteria_Chloroflexota_Chloroflexia_Thermomicrobiales_UBA6265_CADCWF01_CADCWF01 sp029977305	0.545776		Archaea_Asgardarchaeota_Lokiarchaeia_Sigynarchaeales_SOKP01_SOKP01_SOKP01 sp029856125	0.364211		Archaea_Nanoarchaeota_Nanoarchaeia_Pacearchaeales_GW2011-AR1_ASMP01_ASMP01 sp017610405	0.0807965		Archaea_Thermoproteota_Bathyarchaeia_Bathyarchaeales_Bathyarchaeaceae_SOJZ01_SOJZ01 sp030669695	0.607212
Archaea_Thermoproteota_Bathyarchaeia_TCS64_TCS64_GCA-2726865_GCA-2726865 sp030601645	0.314145		Bacteria_Chloroflexota_Dehalococcoidia_Dehalococcoidales_BS750m-G39_JAGMCH01_JAGMCH01 sp023129255	0.160606		Archaea_Nanoarchaeota_Nanoarchaeia_Pacearchaeales_GW2011-AR1_ASMP01_ASMP01 sp017610405	0.264113		Archaea_Nanoarchaeota_Nanoarchaeia_Pacearchaeales_GW2011-AR1_ASMP01_ASMP01 sp018303885	0.0870807		Archaea_Thermoproteota_Bathyarchaeia_Bathyarchaeales_SOJC01_GCA-020341775_GCA-020341775 sp020341775	0.153548
Bacteria_Acidobacteriota_Terriglobia_Terriglobales_Acidobacteriaceae_Occallatibacter_Occallatibacter sp003133425	0.111831		Bacteria_Chloroflexota_Dehalococcoidia_Dehalococcoidales_DAOWJH01_DAOWJH01_DAOWJH01 sp030640495	0.801608		Archaea_Nanoarchaeota_Nanoarchaeia_Pacearchaeales_GW2011-AR1_ASMP01_ASMP01 sp017610405	0.1809		Archaea_Thermoplasmatota_E2_DHVEG-1_DHVEG-1_JAGLML01_JAGLML01 sp023140035	0.108626		Archaea_Thermoproteota_Bathyarchaeia_Bathyarchaeales_SOJC01_JAGLZW01_JAGLZW01 sp026014805	0.262427
Bacteria_Acidobacteriota_Terriglobia_Terriglobales_Acidobacteriaceae_Occallatibacter_Occallatibacter sp030038315	0.101665		Bacteria_Chloroflexota_Dehalococcoidia_Dehalococcoidales_DAOWJH01_DAOWJH01_DAOWJH01 sp030640495	0.12081		Archaea_Thermoplasmatota_E2_DHVEG-1_DHVEG-1_JAGMDE01_JAGMDE01 sp023128855	0.123012		Archaea_Thermoplasmatota_E2_DHVEG-1_DHVEG-1_JAGLML01_JAGLML01 sp023140035	0.0781033		Archaea_Thermoproteota_Bathyarchaeia_Bathyarchaeales_SOJC01_SOJC01_SOJC01 sp030641425	0.115859
Bacteria_Actinomycetota_Acidimicrobiia_Actinomarinales_Actinomarinaceae_Actinomarina_Actinomarina sp014239265	0.0975984		Bacteria_Chloroflexota_Dehalococcoidia_Dehalococcoidales_G020351185_G020351185_G020351185 sp030640385	0.595521		Archaea_Thermoproteota_Bathyarchaeia_TCS64_TCS64_BS750m-G28_BS750m-G28 sp030608725	0.154368		Archaea_Thermoproteota_Bathyarchaeia_Bathyarchaeales_Bathyarchaeaceae_SOJZ01_SOJZ01 sp030608565	0.679588		Archaea_Thermoproteota_Bathyarchaeia_Bathyarchaeales_UBA233_SOJA01_SOJA01 sp026014845	0.382474
Bacteria_Actinomycetota_Coriobacteriia_Coriobacteriales_Coriobacteriaceae_Collinsella_Collinsella sp900553345	0.106748		Bacteria_Chloroflexota_Dehalococcoidia_Dehalococcoidales_GCA-2688105_GCA-2688105_GCA-2688105 sp030640255	0.251568		Archaea_Thermoproteota_Bathyarchaeia_TCS64_TCS64_GCA-2726865_GCA-2726865 sp030601645	0.379889		Archaea_Thermoproteota_Bathyarchaeia_Bathyarchaeales_SOJC01_GCA-020341775_GCA-020341775 sp020341775	0.0951603		Archaea_Thermoproteota_Bathyarchaeia_Bathyarchaeales_UBA233_SOJA01_SOJA01 sp030589055	0.417371
Bacteria_Bacteroidota_Bacteroidia_Bacteroidales_Muribaculaceae_CAG-873_CAG-873 sp910587925	0.302962		Bacteria_Chloroflexota_Dehalococcoidia_Dehalococcoidales_JAUVZA01_JAUVZA01_JAUVZA01 sp030602805	1.08729		Archaea_Thermoproteota_Nitrososphaeria_Nitrososphaerales_Nitrosopumilaceae_JACEMX01_JACEMX01 sp029863275	0.272555		Archaea_Thermoproteota_Bathyarchaeia_Bathyarchaeales_SOJC01_JAGLZJ01_JAGLZJ01 sp023131555	0.0475802		Archaea_Thermoproteota_Bathyarchaeia_TCS64_TCS64_BS750m-G28_BS750m-G28 sp030602935	0.0823575
Bacteria_Bacteroidota_Kapaibacteriia_Kapaibacteriales_Kapaibacteriaceae_UBA10438_UBA10438 sp903939735	0.529675		Bacteria_Chloroflexota_Dehalococcoidia_Dehalococcoidales_RBG-16-60-22_E44-bin89_E44-bin89 sp004375725	0.139286		Bacteria_Acidobacteriota_Terriglobia_Terriglobales_SbA1_QIAJ01_QIAJ01 sp003138955	0.236375		Archaea_Thermoproteota_Bathyarchaeia_Bathyarchaeales_UBA233_AD8-1_AD8-1 sp030607735	0.250469		Archaea_Thermoproteota_Bathyarchaeia_TCS64_TCS64_GCA-2726865_GCA-2726865 sp030593155	0.463435
Bacteria_Chloroflexota_Anaerolineae_UBA7937_UBA7937_UBA7937_UBA7937 sp030593425	0.905835		Bacteria_Chloroflexota_Dehalococcoidia_Dehalococcoidales_RBG-16-60-22_E44-bin89_E44-bin89 sp030613665	0.20893		Bacteria_Actinomycetota_Acidimicrobiia_Actinomarinales_Actinomarinaceae_Actinomarina_Actinomarina sp014239265	0.254465		Archaea_Thermoproteota_Bathyarchaeia_Bathyarchaeales_UBA233_SOJA01_SOJA01 sp026014845	0.0960581		Bacteria_Acidobacteriota_Aminicenantia_Aminicenantales_Aminicenantaceae_G020348385_G020348385 sp020348385	0.259635
Bacteria_Chloroflexota_Anaerolineae_UBA7937_UBA7937_UBA7937_UBA7937 sp030593425	0.127081		Bacteria_Chloroflexota_Dehalococcoidia_E44-bin15_E44-bin15_JAUWZB01_JAUWZB01 sp030615555	0.466183		Bacteria_Actinomycetota_Coriobacteriia_Coriobacteriales_Atopobiaceae_Parafannyhessea_Parafannyhessea intestinalis	0.194166		Archaea_Thermoproteota_Bathyarchaeia_RBG-16-48-13_GCA-020355125_DAOVBJ01_DAOVBJ01 sp030670615	0.0951603		Bacteria_Actinomycetota_Acidimicrobiia_Actinomarinales_Actinomarinaceae_Actinomarina_Actinomarina sp014239265	0.142381
Bacteria_Chloroflexota_Chloroflexia_Thermomicrobiales_UBA6265_CADCWF01_CADCWF01 sp029977305	0.240946		Bacteria_Chloroflexota_Dehalococcoidia_E44-bin15_E44-bin15_JAUWZB01_JAUWZB01 sp030615555	0.36385		Bacteria_Bacillota_A_Clostridia_TANB77_CAG-508_CAG-269_CAG-269 sp944387505	0.475163		Archaea_Thermoproteota_Bathyarchaeia_RBG-16-48-13_GCA-020355125_JAUWWH01_JAUWWH01 sp030671165	0.0682282		Bacteria_Actinomycetota_Coriobacteriia_Coriobacteriales_Atopobiaceae_Parafannyhessea_Parafannyhessea intestinalis	0.28197
Bacteria_Chloroflexota_Dehalococcoidia_Dehalococcoidales_DAOWLH01_DAOWLH01_DAOWLH01 sp030643515	0.147414		Bacteria_Chloroflexota_Dehalococcoidia_SAR202_UBA826_UBA11996_UBA11996 sp002435305	0.173397		Bacteria_Bacillota_Bacilli_Lactobacillales_Lactobacillaceae_Apilactobacillus_Apilactobacillus ozensis	0.103716		Archaea_Thermoproteota_Bathyarchaeia_TCS64_TCS64_BS750m-G28_BS750m-G28 sp030608725	0.148127		Bacteria_Actinomycetota_Coriobacteriia_Coriobacteriales_Coriobacteriaceae_Collinsella_Collinsella sp900553345	0.0865451
Bacteria_Chloroflexota_Dehalococcoidia_Dehalococcoidales_E44-bin46_E44-bin46_E44-bin46 sp004376105	0.303978		Bacteria_Chloroflexota_Ktedonobacteria_Ktedonobacterales_JACDGC01_JAJPKG01_JAJPKG01 sp027459785	1.71408		Bacteria_Bacteroidota_Kapaibacteriia_Kapaibacteriales_Kapaibacteriaceae_UBA10438_UBA10438 sp903939735	0.82249		Archaea_Thermoproteota_Bathyarchaeia_TCS64_TCS64_GCA-2726865_GCA-2726865 sp030601645	0.465029		Bacteria_Bacillota_A_Clostridia_Oscillospirales_Acutalibacteraceae_CAG-488_CAG-488 sp017415025	0.392245
Bacteria_Chloroflexota_Dehalococcoidia_Dehalococcoidales_E44-bin46_E44-bin46_E44-bin46 sp004376105	0.236879		Bacteria_Desulfobacterota_Desulfobacteria_Desulfobacterales_Desulfatirhabdiaceae_RAAP-1_RAAP-1 sp903909505	0.109439		Bacteria_Bacteroidota_Kapaibacteriia_Kapaibacteriales_Kapaibacteriaceae_UBA10438_UBA10438 sp903939735	0.217079		Archaea_Thermoproteota_Nitrososphaeria_Nitrososphaerales_Nitrosopumilaceae_JACEMX01_JACEMX01 sp011773785	0.183139		Bacteria_Bacteroidota_Kapaibacteriia_Kapaibacteriales_Kapaibacteriaceae_UBA10438_UBA10438 sp903939735	0.978518
Bacteria_Chloroflexota_Dehalococcoidia_Dehalococcoidales_RBG-16-60-22_E44-bin89_E44-bin89 sp011174815	1.42839		Bacteria_Desulfobacterota_Desulfobacteria_Desulfobacterales_Desulfobacteraceae_Desulfamplus_Desulfamplus sp015232935	1.08444		Bacteria_Chloroflexota_Anaerolineae_Anaerolineales_E44-bin32_E44-bin32_E44-bin32 sp030606845	0.330443		Archaea_Thermoproteota_Nitrososphaeria_Nitrososphaerales_Nitrosopumilaceae_JACEMX01_JACEMX01 sp029863275	0.138252		Bacteria_Campylobacterota_Campylobacteria_Campylobacterales_Sulfurimonadaceae_CAITKP01_CAITKP01 sp903892995	0.397828
Bacteria_Chloroflexota_Dehalococcoidia_E44-bin15_E44-bin15_JAUWZB01_JAUWZB01 sp030615555	0.310078		Bacteria_Desulfobacterota_Desulfobacteria_Desulfobacterales_Desulfobacteraceae_Desulfamplus_Desulfamplus sp015232935	0.741914		Bacteria_Chloroflexota_Anaerolineae_Anaerolineales_UBA4823_JAUWPO01_JAUWPO01 sp030611505	0.67174		Archaea_Thermoproteota_Nitrososphaeria_Nitrososphaerales_Nitrosopumilaceae_JACEMX01_JACEMX01 sp030611185	0.331266		Bacteria_Chloroflexota_Anaerolineae_UBA1429_UBA1429_DUUT01_DUUT01 sp012841405	0.104692
Bacteria_Chloroflexota_Dehalococcoidia_E44-bin15_E44-bin15_JAUWZB01_JAUWZB01 sp030615555	0.116915		Bacteria_Desulfobacterota_Desulfobacteria_Desulfobacterales_Desulfobacteraceae_Desulfamplus_Desulfamplus sp015232935	0.380906		Bacteria_Chloroflexota_Anaerolineae_Anaerolineales_UBA4823_PFL25_PFL25 sp020349245	0.197784		Bacteria_Acidobacteriota_Holophagae_Holophagales_Holophagaceae_Geothrix_Geothrix sp903873655	0.058353		Bacteria_Chloroflexota_Anaerolineae_UBA7937_B3-Chlor_B3-Chlor_B3-Chlor sp030616025	0.157735
Bacteria_Chloroflexota_Ktedonobacteria_Ktedonobacterales_JACDGC01_JAJPKG01_JAJPKG01 sp027459785	1.07562		Bacteria_Desulfobacterota_WTBG01_CAIYCZ01_CAIRTM01_CAIRTM01_CAIRTM01 sp903881505	2.56685		Bacteria_Chloroflexota_Anaerolineae_Anaerolineales_UBA4823_PFL25_PFL25 sp020349245	0.10251		Bacteria_Actinomycetota_Coriobacteriia_Coriobacteriales_Atopobiaceae_Parafannyhessea_Parafannyhessea intestinalis	0.48029		Bacteria_Chloroflexota_Anaerolineae_UBA7937_UBA7937_UBA7937_UBA7937 sp030593425	1.22559
Bacteria_Cyanobacteriota_Vampirovibrionia_Gastranaerophilales_RUG14156_MGBC122484_MGBC122484 sp910587175	0.0853986		Bacteria_Methylomirabilota_Methylomirabilia_Rokubacteriales_CSP1-6_AR9_AR9 sp016201575	2.17031		Bacteria_Chloroflexota_Anaerolineae_UBA7937_B3-Chlor_JAUWLF01_JAUWLF01 sp030613785	0.149544		Bacteria_Actinomycetota_Coriobacteriia_Coriobacteriales_Eggerthellaceae_JAUNQF01_JAUNQF01 sp030537355	0.0466824		Bacteria_Chloroflexota_Chloroflexia_Thermomicrobiales_UBA6265_CADCWF01_CADCWF01 sp029977305	0.325242
Bacteria_Desulfobacterota_B_Binatia_UBA9968_UBA9968_DP-1_DP-1 sp020027655	0.113865		Bacteria_Patescibacteria_Paceibacteria_Paceibacterales_PETJ01_PETJ01_PETJ01 sp002781125	0.321212		Bacteria_Chloroflexota_Chloroflexia_Thermomicrobiales_UBA6265_CADCWF01_CADCWF01 sp029977305	0.372653		Bacteria_Bacillota_A_Clostridia_Lachnospirales_Lachnospiraceae_Blautia_A_Blautia_A sp905209435	0.0646372		Bacteria_Chloroflexota_Chloroflexia_Thermomicrobiales_UBA6265_CADCWF01_CADCWF01 sp029977305	0.293137
Bacteria_Desulfobacterota_Desulfobacteria_Desulfobacterales_Desulfatirhabdiaceae_RAAP-1_RAAP-1 sp903909505	0.0853986		Bacteria_Patescibacteria_Paceibacteria_RBG-13-40-8-A_RBG-13-40-8-A_RBG-13-40-8-A_RBG-13-40-8-A sp001819435	0.531563		Bacteria_Chloroflexota_Dehalococcoidia_Dehalococcoidales_E44-bin46_E44-bin46_E44-bin46 sp004376105	0.14472		Bacteria_Bacillota_A_Clostridia_Oscillospirales_Acutalibacteraceae_CAG-488_CAG-488 sp017415025	0.364482		Bacteria_Chloroflexota_Chloroflexia_Thermomicrobiales_UBA6265_CADCWF01_CADCWF01 sp029977305	0.18007
Bacteria_Desulfobacterota_Desulfobacteria_Desulfobacterales_Desulfobacteraceae_Desulfamplus_Desulfamplus sp015232935	0.566274		Bacteria_Pseudomonadota_Alphaproteobacteria_Rhodobacterales_Rhodobacteraceae_HIMB11_HIMB11 sp009920815	0.787395		Bacteria_Chloroflexota_Dehalococcoidia_Dehalococcoidales_JAUVZA01_JAUVZA01_JAUVZA01 sp030602805	1.03957		Bacteria_Bacteroidota_Bacteroidia_Bacteroidales_UBA932_Bact-11_Bact-11 sp905235995	0.250469		Bacteria_Chloroflexota_Dehalococcoidia_Dehalococcoidales_DAOWLH01_DAOWLH01_DAOWLH01 sp030643515	0.171694
Bacteria_Desulfobacterota_Desulfobacteria_Desulfobacterales_Desulfobacteraceae_Desulfamplus_Desulfamplus sp015232935	0.0945484		Bacteria_Pseudomonadota_Gammaproteobacteria_Pseudomonadales_Cellvibrionaceae_Cellvibrio_Cellvibrio sp946480695	0.109439		Bacteria_Chloroflexota_Dehalococcoidia_Dehalococcoidales_RBG-16-60-22_E44-bin89_E44-bin89 sp004375725	0.252053		Bacteria_Bacteroidota_Bacteroidia_Flavobacteriales_Flavobacteriaceae_Flavobacterium_Flavobacterium sp947482805	0.0718191		Bacteria_Chloroflexota_Dehalococcoidia_Dehalococcoidales_E44-bin46_E44-bin46_E44-bin46 sp020343755	0.438309
Bacteria_Desulfobacterota_Desulfuromonadia_Desulfuromonadales_Desulfuromonadaceae_Desulfuromonas_Desulfuromonas sp001751155	0.291779		Unclassified_NA_NA_NA_NA_NA_NA	0.643845		Bacteria_Chloroflexota_Dehalococcoidia_E44-bin15_E44-bin15_JAUWZB01_JAUWZB01 sp030615555	1.54971		Bacteria_Bacteroidota_Bacteroidia_Flavobacteriales_Schleiferiaceae_UBA10364_UBA10364 sp002387615	0.0556598		Bacteria_Chloroflexota_Dehalococcoidia_Dehalococcoidales_JAUVZA01_JAUVZA01_JAUVZA01 sp030602805	1.09996
Bacteria_Desulfobacterota_WTBG01_CAIYCZ01_CAIRTM01_CAIRTM01_CAIRTM01 sp903881505	0.511375		Unclassified_NA_NA_NA_NA_NA_NA	0.555725		Bacteria_Chloroflexota_Dehalococcoidia_E44-bin15_E44-bin15_JAUWZB01_JAUWZB01 sp030615555	1.43634		Bacteria_Bacteroidota_Kapaibacteriia_Kapaibacteriales_Kapaibacteriaceae_UBA10438_UBA10438 sp903939735	0.503632		Bacteria_Chloroflexota_Dehalococcoidia_Dehalococcoidales_JAUVZA01_JAUVZA01_JAUVZA01 sp030602805	0.136797
Bacteria_Desulfobacterota_WTBG01_CAIYCZ01_CAIRTM01_CAIRTM01_CAIRTM01 sp903881505	0.255179		Unclassified_NA_NA_NA_NA_NA_NA	0.402225		Bacteria_Chloroflexota_Dehalococcoidia_GIF9_AB-539-J10_B68-G16_B68-G16 sp030611015	0.322001		Bacteria_Bacteroidota_Kapaibacteriia_Kapaibacteriales_Kapaibacteriaceae_UBA10438_UBA10438 sp903939735	0.149922		Bacteria_Chloroflexota_Dehalococcoidia_Dehalococcoidales_W498_W498_W498 sp030608125	0.350368
Bacteria_Gemmatimonadota_Gemmatimonadetes_Gemmatimonadales_GWC2-71-9_N074bin45_N074bin45 sp004357415	0.0874319		Unclassified_NA_NA_NA_NA_NA_NA	0.36385		Bacteria_Chloroflexota_Limnocylindria_Limnocylindrales_Limnocylindraceae_Limnocylindrus_Limnocylindrus sp003670745	0.0434159		Bacteria_Bacteroidota_Kapaibacteriia_Kapaibacteriales_Kapaibacteriaceae_UBA10438_UBA10438 sp903939735	0.100547		Bacteria_Chloroflexota_Dehalococcoidia_E44-bin15_E44-bin15_JAUWZB01_JAUWZB01 sp030615555	0.60442
Bacteria_Methylomirabilota_Methylomirabilia_Rokubacteriales_CSP1-6_AR9_AR9 sp016201575	1.02783		Unclassified_NA_NA_NA_NA_NA_NA	0.291365		Bacteria_Desulfobacterota_Desulfobacteria_Desulfobacterales_Desulfatirhabdiaceae_RAAP-1_RAAP-1 sp903909505	0.161604		Bacteria_Chloroflexota_Anaerolineae_Anaerolineales_UBA4823_JAUWPO01_JAUWPO01 sp030611505	0.11132		Bacteria_Chloroflexota_Dehalococcoidia_E44-bin15_E44-bin15_JAUWZB01_JAUWZB01 sp030615555	0.422954
Bacteria_Methylomirabilota_Methylomirabilia_Rokubacteriales_CSP1-6_AR9_AR9 sp016201575	0.199263		Unclassified_NA_NA_NA_NA_NA_NA	0.234513		Bacteria_Desulfobacterota_Desulfobacteria_Desulfobacterales_Desulfobacteraceae_Desulfamplus_Desulfamplus sp015232935	1.02148		Bacteria_Chloroflexota_Anaerolineae_Anaerolineales_UBA4823_PFL25_PFL25 sp020349245	0.0852852		Bacteria_Chloroflexota_Dehalococcoidia_E44-bin15_E44-bin15_JAUWZB01_JAUWZB01 sp030615555	0.326638
Bacteria_Methylomirabilota_Methylomirabilia_Rokubacteriales_CSP1-6_AR9_AR9 sp016201575	0.0955651		Unclassified_NA_NA_NA_NA_NA_NA	0.183346		Bacteria_Desulfobacterota_Desulfobacteria_Desulfobacterales_Desulfobacteraceae_Desulfamplus_Desulfamplus sp015232935	0.558377		Bacteria_Chloroflexota_Anaerolineae_Anaerolineales_UBA4823_PFL25_PFL25 sp022865865	0.0646372		Bacteria_Chloroflexota_Dehalococcoidia_E44-bin15_E44-bin15_JAUWZB01_JAUWZB01 sp030615555	0.122838
Bacteria_Nitrospirota_Thermodesulfovibrionia_Thermodesulfovibrionales_JdFR-85_JAADHP01_JAADHP01 sp027016675	0.390394					Bacteria_Desulfobacterota_Desulfobacteria_Desulfobacterales_Desulfobacteraceae_Desulfamplus_Desulfamplus sp015232935	0.373859		Bacteria_Chloroflexota_Anaerolineae_UBA7937_B3-Chlor_JAUVXJ01_JAUVXJ01 sp030603665	0.107729		Bacteria_Desulfobacterota_BSN033_BSN033_UBA1163_UBA1163_UBA1163 sp002311635	0.134005
Bacteria_Patescibacteria_Paceibacteria_JAJYZQ01_JAJYZQ01_JAJYZQ01_JAJYZQ01 sp021799835	0.0792987					Bacteria_Desulfobacterota_Desulfobacteria_Desulfobacterales_Desulfobacteraceae_Desulfamplus_Desulfamplus sp015232935	0.303911		Bacteria_Chloroflexota_Anaerolineae_UBA7937_UBA7937_UBA7937_UBA7937 sp030593425	1.70301		Bacteria_Desulfobacterota_Desulfobacteria_Desulfobacterales_Desulfobacteraceae_Desulfamplus_Desulfamplus sp015232935	0.734238
Bacteria_Patescibacteria_Paceibacteria_Paceibacterales_JANBVM01_JANBVL01_JANBVL01 sp030588745	0.0792987					Bacteria_Desulfobacterota_WTBG01_CAIYCZ01_CAIRTM01_CAIRTM01_CAIRTM01 sp903881505	4.00632		Bacteria_Chloroflexota_Anaerolineae_VGOG01_VGOG01_VGOG01_VGOG01 sp030615705	0.113115		Bacteria_Desulfobacterota_Desulfobacteria_Desulfobacterales_Desulfobacteraceae_Desulfamplus_Desulfamplus sp015232935	0.228926
Bacteria_Planctomycetota_Phycisphaerae_Sedimentisphaerales_Anaerohalosphaeraceae_JAFGGE01_JAFGGE01 sp016930745	0.430043					Bacteria_Eisenbacteria_RBG-16-71-46_JAGVPR01_JAGVPR01_JAGVPR01_JAGVPR01 sp020052115	0.407627		Bacteria_Chloroflexota_Chloroflexia_Thermomicrobiales_UBA6265_CADCWF01_CADCWF01 sp029977305	0.280992		Bacteria_Desulfobacterota_Desulfobacteria_Desulfobacterales_UBA11574_UBA11574_UBA11574 sp002868985	0.0767739
Bacteria_Planctomycetota_Phycisphaerae_Sedimentisphaerales_Anaerohalosphaeraceae_JAFGGE01_JAFGGE01 sp016930745	0.130131					Bacteria_Patescibacteria_Paceibacteria_JAJYZQ01_JAJYZQ01_JAJYZQ01_JAJYZQ01 sp021799835	0.142308		Bacteria_Chloroflexota_Chloroflexia_Thermomicrobiales_UBA6265_CADCWF01_CADCWF01 sp029977305	0.24239		Bacteria_Desulfobacterota_Desulfovibrionia_Desulfovibrionales_Desulfovibrionaceae_Desulfovibrio_Desulfovibrio sp009773975	0.491353
Bacteria_Planctomycetota_Phycisphaerae_Sedimentisphaerales_Anaerohalosphaeraceae_JAFGGE01_JAFGGE01 sp016930745	0.100648					Bacteria_Patescibacteria_Paceibacteria_RBG-13-40-8-A_RBG-13-40-8-A_RBG-13-40-8-A_RBG-13-40-8-A sp001819435	0.247229		Bacteria_Chloroflexota_Chloroflexia_Thermomicrobiales_UBA6265_CADCWF01_CADCWF01 sp029977305	0.105035		Bacteria_Desulfobacterota_Desulfuromonadia_Desulfuromonadales_Desulfuromonadaceae_Desulfuromonas_Desulfuromonas sp001751155	0.894765
Bacteria_Pseudomonadota_Alphaproteobacteria_Acetobacterales_Acetobacteraceae_PALSA-911_PALSA-911 sp903847525	0.265346					Bacteria_Pseudomonadota_Alphaproteobacteria_Rhodobacterales_Rhodobacteraceae_HIMB11_HIMB11 sp009920815	0.62953		Bacteria_Chloroflexota_Dehalococcoidia_Dehalococcoidales_DAOVUZ01_DAOVUZ01_DAOVUZ01 sp030632305	0.0978536		Bacteria_Desulfobacterota_DSM-4660_Desulfatiglandales_Desulfatiglandaceae_JABMQV01_JABMQV01 sp016783065	0.139589
Bacteria_Pseudomonadota_Alphaproteobacteria_Acetobacterales_Acetobacteraceae_PALSA-911_PALSA-911 sp903847525	0.0925151					Unclassified_NA_NA_NA_NA_NA_NA	0.434159		Bacteria_Chloroflexota_Dehalococcoidia_Dehalococcoidales_DAOWJC01_DAOWJC01_DAOWJC01 sp030640595	0.184036		Bacteria_Desulfobacterota_WTBG01_CAIYCZ01_CAIRTM01_CAIRTM01_CAIRTM01 sp903881505	0.731446
Bacteria_Pseudomonadota_Alphaproteobacteria_Rhodobacterales_Rhodobacteraceae_HIMB11_HIMB11 sp009920815	0.279579					Unclassified_NA_NA_NA_NA_NA_NA	0.315971		Bacteria_Chloroflexota_Dehalococcoidia_Dehalococcoidales_DAOWJH01_DAOWJH01_DAOWJH01 sp030640495	0.166979		Bacteria_Desulfobacterota_WTBG01_CAIYCZ01_CAIRTM01_CAIRTM01_CAIRTM01 sp903881505	0.520667
Bacteria_Pseudomonadota_Gammaproteobacteria_Burkholderiales_Burkholderiaceae_Aquabacterium_Aquabacterium sp947371645	0.0630323					Unclassified_NA_NA_NA_NA_NA_NA	0.256877		Bacteria_Chloroflexota_Dehalococcoidia_Dehalococcoidales_DAOWLH01_DAOWLH01_DAOWLH01 sp030643515	0.135559		Bacteria_Elusimicrobiota_Elusimicrobia_UBA1565_JACRDR01_JACRDR01_JACRDR01 sp016207565	0.35316
Bacteria_TA06_DG-26_E44-bin18_E44-bin18_E44-bin18_E44-bin18 sp004376575	0.0874319					Unclassified_NA_NA_NA_NA_NA_NA	0.214667		Bacteria_Chloroflexota_Dehalococcoidia_Dehalococcoidales_E44-bin46_E44-bin46_E44-bin46 sp004376105	0.41296		Bacteria_Methylomirabilota_Methylomirabilia_Rokubacteriales_CSP1-6_AR9_AR9 sp016201575	0.858472
Bacteria_Zixibacteria_MSB-5A5_DG-27_DG-27_DG-27_DG-27 sp030605835	0.0487992					Unclassified_NA_NA_NA_NA_NA_NA	0.195372		Bacteria_Chloroflexota_Dehalococcoidia_Dehalococcoidales_Fen-1064_DUES01_DUES01 sp016783135	0.0556598		Bacteria_Planctomycetota_Phycisphaerae_Sedimentisphaerales_Anaerohalosphaeraceae_JAFGGE01_JAFGGE01 sp016930745	0.226134
Unclassified_NA_NA_NA_NA_NA_NA	0.345661					Unclassified_NA_NA_NA_NA_NA_NA	0.184518		Bacteria_Chloroflexota_Dehalococcoidia_Dehalococcoidales_G020353235_G020353235_G020353235 sp020353235	0.156207		Bacteria_Pseudomonadota_Alphaproteobacteria_Acetobacterales_Acetobacteraceae_PALSA-911_PALSA-911 sp903847525	0.38387
Unclassified_NA_NA_NA_NA_NA_NA	0.313128					Unclassified_NA_NA_NA_NA_NA_NA	0.147132		Bacteria_Chloroflexota_Dehalococcoidia_Dehalococcoidales_JAUVZA01_JAUVZA01_JAUVZA01 sp030602805	0.689464		Bacteria_Pseudomonadota_Alphaproteobacteria_Acetobacterales_Acetobacteraceae_PALSA-911_PALSA-911 sp903847525	0.0935246
Unclassified_NA_NA_NA_NA_NA_NA	0.118948					Unclassified_NA_NA_NA_NA_NA_NA	0.127836		Bacteria_Chloroflexota_Dehalococcoidia_Dehalococcoidales_JAUVZA01_JAUVZA01_JAUVZA01 sp030602805	0.128377		Bacteria_Pseudomonadota_Alphaproteobacteria_Caulobacterales_Caulobacteraceae_Brevundimonas_Brevundimonas sp018820275	0.150756
Unclassified_NA_NA_NA_NA_NA_NA	0.109798					Unclassified_NA_NA_NA_NA_NA_NA	0.109746		Bacteria_Chloroflexota_Dehalococcoidia_Dehalococcoidales_RBG-16-60-22_E44-bin89_E44-bin89 sp011174815	0.58353		Bacteria_Pseudomonadota_Alphaproteobacteria_Caulobacterales_Caulobacteraceae_Brevundimonas_Brevundimonas sp018820275	0.1019
Unclassified_NA_NA_NA_NA_NA_NA	0.0965817					Unclassified_NA_NA_NA_NA_NA_NA	0.0976858		Bacteria_Chloroflexota_Dehalococcoidia_Dehalococcoidales_UBA5760_UBA5760_UBA5760 sp030639215	0.120297		Bacteria_Pseudomonadota_Alphaproteobacteria_Rhodobacterales_Rhodobacteraceae_HIMB11_HIMB11 sp009920815	0.503916
Unclassified_NA_NA_NA_NA_NA_NA	0.081332					Unclassified_NA_NA_NA_NA_NA_NA	0.0976858		Bacteria_Chloroflexota_Dehalococcoidia_Dehalococcoidales_W498_W498_W498 sp030608125	0.199298		Bacteria_Pseudomonadota_Gammaproteobacteria_Xanthomonadales_Xanthomonadaceae_Lysobacter_F_Lysobacter_F thermophilum	0.25824
Unclassified_NA_NA_NA_NA_NA_NA	0.0660822					Unclassified_NA_NA_NA_NA_NA_NA	0.0711538		Bacteria_Chloroflexota_Dehalococcoidia_E44-bin15_E44-bin15_JAUWZB01_JAUWZB01 sp030615555	0.725373		Bacteria_Thermotogota_Thermotogae_Petrotogales_Kosmotogaceae_Mesotoga_Mesotoga infera_B	0.184257
Unclassified_NA_NA_NA_NA_NA_NA	0.0660822					Unclassified_NA_NA_NA_NA_NA_NA	0.0530639		Bacteria_Chloroflexota_Dehalococcoidia_E44-bin15_E44-bin15_JAUWZB01_JAUWZB01 sp030615555	0.451563		Unclassified_NA_NA_NA_NA_NA_NA	0.393641
Unclassified_NA_NA_NA_NA_NA_NA	0.0599823								Bacteria_Chloroflexota_Dehalococcoidia_E44-bin15_E44-bin15_JAUWZB01_JAUWZB01 sp030615555	0.201991		Unclassified_NA_NA_NA_NA_NA_NA	0.300116
Unclassified_NA_NA_NA_NA_NA_NA	0.0548991								Bacteria_Chloroflexota_Dehalococcoidia_E44-bin15_E44-bin15_JAUWZB01_JAUWZB01 sp030615555	0.169673		Unclassified_NA_NA_NA_NA_NA_NA	0.265219
									Bacteria_Chloroflexota_Dehalococcoidia_E44-bin15_E44-bin15_JAUWZB01_JAUWZB01 sp030615555	0.116706		Unclassified_NA_NA_NA_NA_NA_NA	0.114463
									Bacteria_Chloroflexota_Dehalococcoidia_E44-bin15_E44-bin15_JAUWZB01_JAUWZB01 sp030615555	0.0601485		Unclassified_NA_NA_NA_NA_NA_NA	0.107483
									Bacteria_Chloroflexota_Dehalococcoidia_GIF9_AB-539-J10_B68-G16_B68-G16 sp030611015	0.429119
									Bacteria_Chloroflexota_Dehalococcoidia_SZUA-161_SZUA-161_SOKG01_SOKG01 sp004376205	0.147229
									Bacteria_Chloroflexota_Ktedonobacteria_Ktedonobacterales_Ktedonobacteraceae_JALYTT01_JALYTT01 sp030854145	0.684975
									Bacteria_Cyanobacteriota_Vampirovibrionia_Gastranaerophilales_Gastranaerophilaceae_Limenecus_Limenecus avicola	0.581735
									Bacteria_Desulfobacterota_Desulfobacteria_Desulfobacterales_Desulfatirhabdiaceae_RAAP-1_RAAP-1 sp903909505	0.0556598
									Bacteria_Desulfobacterota_Desulfobacteria_Desulfobacterales_Desulfobacteraceae_Desulfamplus_Desulfamplus sp015232935	0.390516
									Bacteria_Desulfobacterota_Desulfobacteria_Desulfobacterales_Desulfobacteraceae_Desulfamplus_Desulfamplus sp015232935	0.314209
									Bacteria_Desulfobacterota_Desulfovibrionia_Desulfovibrionales_Desulfovibrionaceae_Desulfovibrio_Desulfovibrio sp009773975	0.154411
									Bacteria_Desulfobacterota_Desulfovibrionia_Desulfovibrionales_Desulfovibrionaceae_Taurinivorans_Taurinivorans muris	0.108626
									Bacteria_Methylomirabilota_Methylomirabilia_Rokubacteriales_CSP1-6_AR9_AR9 sp016201575	0.822329
									Bacteria_Methylomirabilota_Methylomirabilia_Rokubacteriales_CSP1-6_AR9_AR9 sp016201575	0.473108
									Bacteria_Methylomirabilota_Methylomirabilia_Rokubacteriales_CSP1-6_AR9_AR9 sp016201575	0.0628417
									Bacteria_Patescibacteria_Paceibacteria_Paceibacterales_JAGGXC01_JAPLXH01_JAPLXH01 sp026396195	0.220844
									Bacteria_Patescibacteria_Paceibacteria_Paceibacterales_JANBVM01_JANBVL01_JANBVL01 sp030588745	0.0745123
									Bacteria_Patescibacteria_Paceibacteria_RBG-13-40-8-A_RBG-13-40-8-A_RBG-13-40-8-A_RBG-13-40-8-A sp001819435	0.0664327
									Bacteria_Planctomycetota_Phycisphaerae_Sedimentisphaerales_Anaerohalosphaeraceae_JAFGGE01_JAFGGE01 sp016926155	0.184934
									Bacteria_Planctomycetota_Phycisphaerae_Sedimentisphaerales_Anaerohalosphaeraceae_JAFGGE01_JAFGGE01 sp016926155	0.109524
									Bacteria_Planctomycetota_Phycisphaerae_Sedimentisphaerales_Anaerohalosphaeraceae_JAFGGE01_JAFGGE01 sp016926155	0.0915694
									Bacteria_Planctomycetota_Phycisphaerae_Sedimentisphaerales_Anaerohalosphaeraceae_JAFGGE01_JAFGGE01 sp016930745	0.351914
									Bacteria_Planctomycetota_Phycisphaerae_Sedimentisphaerales_Anaerohalosphaeraceae_JAFGGE01_JAFGGE01 sp016930745	0.151718
									Bacteria_Pseudomonadota_Alphaproteobacteria_Rhodobacterales_Rhodobacteraceae_HIMB11_HIMB11 sp009920815	0.308822
									Bacteria_Pseudomonadota_Gammaproteobacteria_Burkholderiales_Burkholderiaceae_Hylemonella_Hylemonella sp016185015	0.127479
									Bacteria_Pseudomonadota_Gammaproteobacteria_Steroidobacterales_Steroidobacteraceae_CAIKZZ01_CAIKZZ01 sp903879335	0.0565576
									Bacteria_Pseudomonadota_Gammaproteobacteria_Xanthomonadales_Xanthomonadaceae_Thermomonas_Thermomonas sp024711415	0.0493756
									Bacteria_Thermotogota_Thermotogae_Petrotogales_Kosmotogaceae_Mesotoga_Mesotoga infera_B	0.105933
									Bacteria_Thermotogota_Thermotogae_Petrotogales_Kosmotogaceae_Mesotoga_Mesotoga infera_B	0.0700236
									Bacteria_Zixibacteria_MSB-5A5_UBA10806_UBA10806_UBA10806_UBA10806 sp003520965	0.100547
									Unclassified_NA_NA_NA_NA_NA_NA	0.299845
									Unclassified_NA_NA_NA_NA_NA_NA	0.297152
									Unclassified_NA_NA_NA_NA_NA_NA	0.222639
									Unclassified_NA_NA_NA_NA_NA_NA	0.17865
									Unclassified_NA_NA_NA_NA_NA_NA	0.156207
									Unclassified_NA_NA_NA_NA_NA_NA	0.143638
									Unclassified_NA_NA_NA_NA_NA_NA	0.134661
									Unclassified_NA_NA_NA_NA_NA_NA	0.125683
									Unclassified_NA_NA_NA_NA_NA_NA	0.116706
									Unclassified_NA_NA_NA_NA_NA_NA	0.115808
									Unclassified_NA_NA_NA_NA_NA_NA	0.0852852
									Unclassified_NA_NA_NA_NA_NA_NA	0.082592
									Unclassified_NA_NA_NA_NA_NA_NA	0.079001
									Unclassified_NA_NA_NA_NA_NA_NA	0.0709214
									Unclassified_NA_NA_NA_NA_NA_NA	0.0691259
									Unclassified_NA_NA_NA_NA_NA_NA	0.0628417
									Unclassified_NA_NA_NA_NA_NA_NA	0.0610463
									Unclassified_NA_NA_NA_NA_NA_NA	0.0538643
									Unclassified_NA_NA_NA_NA_NA_NA	0.0502734

## Sheet: Data S2 MAG_metadata
MAG no.	Completeness	Contamination	Coding_Density	Contig_N50	Average_Gene_Length	Genome_Size	GC_Content	Total_Coding_Sequences	Total_Contigs	Max_Contig_Length	Internal_Name_Ref	Relative_abundance_GS23_GC05_50-70cm	Relative_abundance_GS23_GC05_253-273cm	Relative_abundance_GS23_GC06_131-151cm	Relative_abundance_GS23_GC07_36-56cm	Relative_abundance_GS23_GC09_118-138cm	classification
MAG01	98.11	4.45	0.879	84509	307.231	3636222	0.32	3472	74	183930	GS23_GC06_131-151cm_Candidatus_Lokiarchaeota_archaeon_32_34	0.294182	0	1.20701	0.406389	1.16089	d__Archaea;p__Asgardarchaeota;c__Lokiarchaeia;o__Sigynarchaeales;f__SOKP01;g__SOKP01;s__
MAG02	74.39	5.25	0.887	6430	273.687	2648021	0.33	2865	528	34201	GS23_GC06_131-151cm_Candidatus_Lokiarchaeota_archaeon_33_25	0.131217	0.0426139	0.878112	0.949178	0.828721	d__Archaea;p__Asgardarchaeota;c__Lokiarchaeia;o__Sigynarchaeales;f__SOKP01;g__SOKP01;s__SOKP01 sp029856125
MAG03	87.8	0.27	0.901	342362	257.535	561171	0.32	656	6	342362	GS23_GC05_253-273cm_Archaea_32_45	0.372712	2.28647	1.09505	0.567711	0.507474	d__Archaea;p__Nanoarchaeota;c__Nanoarchaeia;o__Pacearchaeales;f__GW2011-AR1;g__ASMP01;s__
MAG04	84.76	1.09	0.874	12399	274.404	1845693	0.36	1963	204	40242	GS23_GC07_36-56cm_Thermoplasmata_36_14	0.27052	0	0.0369866	0.482622	0.0748069	d__Archaea;p__Thermoplasmatota;c__E2;o__DHVEG-1;f__DHVEG-1;g__JAGLML01;s__JAGLML01 sp030601705
MAG05	93.21	0.77	0.847	134960	254.26	1654339	0.43	1842	20	392263	GS23_GC05_50-70cm_Candidatus_Bathyarchaeota_archaeon_43_178	9.6281	0	0.0838149	2.13988	3.44176	d__Archaea;p__Thermoproteota;c__Bathyarchaeia;o__Bathyarchaeales;f__Bathyarchaeaceae;g__SOJZ01;s__
MAG06	100	0.68	0.855	361109	258.445	1946634	0.43	2152	4	959963	GS23_GC07_36-56cm_Candidatus_Bathyarchaeota_archaeon_43_70	8.16597	0	0.0294616	2.42824	2.52389	d__Archaea;p__Thermoproteota;c__Bathyarchaeia;o__Bathyarchaeales;f__Bathyarchaeaceae;g__SOJZ01;s__
MAG07	91.79	1.57	0.855	26664	247.21	1631481	0.43	1887	122	125987	GS23_GC09_118-138cm_Candidatus_Bathyarchaeota_archaeon_43_19	0.502647	0	0	0	1.23637	d__Archaea;p__Thermoproteota;c__Bathyarchaeia;o__Bathyarchaeales;f__SOJC01;g__JAGLZW01;s__JAGLZW01 sp026014805
MAG08	72.06	1.59	0.858	3758	220.534	1123924	0.42	1462	321	16856	GS23_GC09_118-138cm_Candidatus_Bathyarchaeota_archaeon_42_13	0.304141	0	0.132584	0.482071	0.84533	d__Archaea;p__Thermoproteota;c__Bathyarchaeia;o__Bathyarchaeales;f__SOJC01;g__JAUWDF01;s__
MAG09	78.47	1.02	0.845	4177	223.142	1454733	0.34	1842	412	21532	GS23_GC06_131-151cm_Candidatus_Bathyarchaeota_archaeon_34_17	0.0761731	0.0760224	0.623204	0.929872	0.319162	d__Archaea;p__Thermoproteota;c__Bathyarchaeia;o__Bathyarchaeales;f__UBA233;g__AD8-1;s__
MAG10	75.64	2.12	0.854	4558	210.269	1319010	0.42	1792	341	23331	GS23_GC09_118-138cm_Candidatus_Bathyarchaeota_archaeon2_42_27	0.432051	0	0	0.293042	1.74163	d__Archaea;p__Thermoproteota;c__Bathyarchaeia;o__Bathyarchaeales;f__UBA233;g__SOJA01;s__SOJA01 sp026014845
MAG11	97.34	2.18	0.837	132419	262.632	2261422	0.42	2407	28	406385	GS23_GC09_118-138cm_Candidatus_Bathyarchaeota_archaeon_42_29	0.35091	0	0	0.0365014	1.87635	d__Archaea;p__Thermoproteota;c__Bathyarchaeia;o__Bathyarchaeales;f__UBA233;g__SOJA01;s__SOJA01 sp030589055
MAG12	87.66	1.01	0.888	12804	304.346	2373269	0.4	2315	333	53783	GS23_GC07_36-56cm_Candidatus_Aminicenantes_bacterium_40_45	1.18526	0	0	1.5722	0.617815	d__Bacteria;p__Acidobacteriota;c__Aminicenantia;o__Aminicenantales;f__Aminicenantaceae;g__JAUWYH01;s__JAUWYH01 sp030615975
MAG13	84.62	0.6	0.878	28054	319.256	2046379	0.42	1880	129	123380	GS23_GC05_253-273cm_Candidatus_Aminicenantes_bacterium_42_138	12.4098	6.99718	8.80137	8.72333	9.2199	d__Bacteria;p__Acidobacteriota;c__Aminicenantia;o__Aminicenantales;f__Aminicenantaceae;g__SOIV01;s__SOIV01 sp004377005
MAG14	74.9	0.24	0.861	8405	253.796	993537	0.35	1127	186	28229	GS23_GC07_36-56cm_Bacteria_35_58	0.577844	2.09903	2.26915	2.01257	0.748308	d__Bacteria;p__Actinomycetota;c__Humimicrobiia;o__Humimicrobiales;f__Humimicrobiaceae;g__Hydromicrobium;s__Hydromicrobium sp004376325
MAG15	85.74	1.5	0.837	44435	290.936	1085259	0.31	1042	60	98050	GS23_GC06_131-151cm_marine_sediment_metagenome_31_268	3.67475	9.94372	9.52413	15.965	3.9837	d__Bacteria;p__Actinomycetota;c__Humimicrobiia;o__JAHJRV01;f__JAHJRV01;g__JAHJRV01;s__JAHJRV01 sp030612085
MAG16	71.99	0.12	0.887	5943	264.677	1071685	0.43	1201	231	22850	GS23_GC09_118-138cm_Candidatus_Aerophobetes_43_65	3.35213	0.323523	3.36161	2.39456	4.13422	d__Bacteria;p__Aerophobota;c__Aerophobia;o__Aerophobales;f__AE-B3A;g__AE-B3B;s__AE-B3B sp005223085
MAG17	92.02	4.65	0.895	45362	290.115	1768997	0.45	1825	82	117899	GS23_GC07_36-56cm_Candidatus_Aerophobetes_bacterium_45_40	0.414866	0.288415	0.131416	1.39361	1.55856	d__Bacteria;p__Aerophobota;c__Aerophobia;o__Aerophobales;f__AE-B3A;g__SOJT01;s__SOJT01 sp004376485
MAG18	88.11	2.53	0.883	21093	284.092	1593934	0.47	1656	136	110027	GS23_GC07_36-56cm_Candidatus_Aerophobetes_bacterium_47_54	2.16737	0	0.515286	1.88631	1.70098	d__Bacteria;p__Aerophobota;c__Aerophobia;o__Aerophobales;f__AE-B3A;g__SOJT01;s__SOJT01 sp030602105
MAG19	71.99	1.7	0.844	6950	266.927	1666186	0.35	1758	330	35193	GS23_GC05_253-273cm_Atribacterota_35_53	1.43057	2.65224	1.72385	1.53942	1.67685	d__Bacteria;p__Atribacterota;c__JS1;o__SB-45;f__34-128;g__34-128;s__
MAG20	91.05	1.23	0.841	123259	309.086	2164072	0.35	1964	30	241763	GS23_GC05_50-70cm_Atribacterota_35_56	2.94407	4.38388	2.63822	1.76714	2.77471	d__Bacteria;p__Atribacterota;c__JS1;o__SB-45;f__34-128;g__34-128;s__
MAG21	75	1.94	0.863	6055	268.179	1183022	0.35	1271	241	44328	GS23_GC06_131-151cm_Atribacterota_35_37	1.1524	3.30117	1.30831	0.843626	1.15736	d__Bacteria;p__Atribacterota;c__JS1;o__SB-45;f__34-128;g__34-128;s__
MAG22	81.75	3.41	0.866	24844	305.178	3073760	0.52	2912	208	103006	GS23_GC06_131-151cm_Anaerolineales_52_28	0	0.746219	0.991579	0.227049	0.0353549	d__Bacteria;p__Chloroflexota;c__Anaerolineae;o__Anaerolineales;f__E44-bin32;g__E44-bin32;s__
MAG23	81.67	1.44	0.878	20114	299.079	2595578	0.49	2544	245	99825	GS23_GC06_131-151cm_Chloroflexota_49_53	0.0287741	0	1.89026	0.554911	0.0300633	d__Bacteria;p__Chloroflexota;c__Anaerolineae;o__Anaerolineales;f__UBA4823;g__JAUWPO01;s__JAUWPO01 sp030611505
MAG24	84	0.26	0.887	54978	303.609	2059739	0.57	2009	69	174677	GS23_GC07_36-56cm_Chloroflexota_bacterium_57_198	6.8769	0	0.0351766	6.89646	7.26875	d__Bacteria;p__Chloroflexota;c__Anaerolineae;o__UBA7937;f__UBA7937;g__UBA7937;s__UBA7937 sp030593425
MAG25	79.89	3.91	0.868	11232	266.888	2738837	0.58	2978	368	42893	GS23_GC07_36-56cm_Chloroflexota_58_13	0.51307	0	0	0.446457	0.344985	d__Bacteria;p__Chloroflexota;c__Anaerolineae;o__VGOG01;f__VGOG01;g__VGOG01;s__VGOG01 sp030615705
MAG26	87.3	0.93	0.89	202256	285.604	1412408	0.48	1470	9	388276	GS23_GC05_253-273cm_Dehalococcoidia_48_120	9.61138	6.11453	0.198104	1.44349	1.99477	d__Bacteria;p__Chloroflexota;c__Dehalococcoidia;o__Dehalococcoidales;f__DAOWJC01;g__DAOWJC01;s__
MAG27	70.99	1.15	0.883	6660	252.078	806935	0.48	944	153	28263	GS23_GC06_131-151cm_marine_sediment_metagenome_48_67	3.80997	5.41625	2.35349	1.99508	4.25118	d__Bacteria;p__Chloroflexota;c__Dehalococcoidia;o__Dehalococcoidales;f__JAUVZA01;g__JAUVZA01;s__
MAG28	93.11	3.98	0.856	43443	270.972	2103831	0.48	2221	76	135230	GS23_GC07_36-56cm_Chloroflexota_48_50	1.59422	0.487694	0.151395	1.70626	2.65923	d__Bacteria;p__Chloroflexota;c__Dehalococcoidia;o__Dehalococcoidales;f__JAUVZE01;g__JAUVZE01;s__
MAG29	72.55	0.33	0.912	4858	248.11	1158296	0.54	1422	281	20903	GS23_GC06_131-151cm_Dehalococcoidia_bacterium_54_20	0.572683	0.691382	0.733752	1.13203	0.564064	d__Bacteria;p__Chloroflexota;c__Dehalococcoidia;o__Dehalococcoidales;f__RBG-16-60-22;g__E44-bin89;s__E44-bin89 sp004375725
MAG30	75.87	0.18	0.882	1114618	287.227	1339204	0.48	1373	2	1114618	GS23_GC06_131-151cm_Dehalococcoidia_bacterium_48_128	9.24522	0.577921	4.62166	2.26046	5.55269	d__Bacteria;p__Chloroflexota;c__Dehalococcoidia;o__Dehalococcoidales;f__RBG-16-60-22;g__JAUVXN01;s__
MAG31	89.92	1.45	0.882	68584	291.72	1703253	0.49	1720	36	202699	GS23_GC09_118-138cm_Chloroflexota_49_38	0.605761	1.19054	0.073008	0.240457	2.37187	d__Bacteria;p__Chloroflexota;c__Dehalococcoidia;o__Dehalococcoidales;f__UBA2162;g__;s__
MAG32	84.85	5.68	0.891	5058	251.043	1661784	0.54	1970	395	14872	GS23_GC07_36-56cm_Chloroflexota_54_11	0.0459472	0	0	0.3999	0.635734	d__Bacteria;p__Chloroflexota;c__Dehalococcoidia;o__E44-bin15;f__E44-bin15;g__;s__
MAG33	86.41	2.41	0.868	28661	281.709	1463208	0.54	1506	112	96079	GS23_GC06_131-151cm_Dehalococcoidia_bacterium_54_110	1.95645	0	3.94966	3.33536	3.47261	d__Bacteria;p__Chloroflexota;c__Dehalococcoidia;o__E44-bin15;f__E44-bin15;g__E29-bin15;s__E29-bin15 sp004377275
MAG34	75.98	1.52	0.916	6025	253.447	936717	0.56	1132	193	22919	GS23_GC05_50-70cm_Dehalococcoidia_bacterium_56_25	1.35057	0.376141	0.0671389	0.774059	1.7631	d__Bacteria;p__Chloroflexota;c__Dehalococcoidia;o__E44-bin15;f__E44-bin15;g__E44-bin26;s__E44-bin26 sp030619615
MAG35	79.26	2.12	0.885	20770	268.062	862419	0.46	952	85	53404	GS23_GC05_253-273cm_Chloroflexota_46_56	0.0653802	2.84545	0	0	0.162505	d__Bacteria;p__Chloroflexota;c__Dehalococcoidia;o__GIF9;f__AB-539-J10;g__20-14-all-45-10;s__
MAG36	75.91	1.84	0.867	7379	250.309	912201	0.47	1056	157	24180	GS23_GC07_36-56cm_Chloroflexota_47_45	0.528482	0.493507	1.45143	1.55165	2.22675	d__Bacteria;p__Chloroflexota;c__Dehalococcoidia;o__GIF9;f__AB-539-J10;g__B68-G16;s__B68-G16 sp030611015
MAG37	87.56	2.06	0.878	18301	274.295	1445593	0.48	1546	128	100844	GS23_GC05_253-273cm_Dehalococcoidia_bacterium_48_35	2.00524	1.76226	4.02477	3.15546	4.7419	d__Bacteria;p__Chloroflexota;c__Dehalococcoidia;o__GIF9;f__AB-539-J10;g__JAUWFX01;s__
MAG38	90.22	3.06	0.898	25539	296.204	1992346	0.64	2016	129	113076	GS23_GC07_36-56cm_Dehalococcoidia_64_26	0.384472	0	0.0294925	0.884093	0.725026	d__Bacteria;p__Chloroflexota;c__Dehalococcoidia;o__SM23-28-2;f__SM23-28-2;g__SM23-28-2;s__
MAG39	89.72	2.56	0.88	12875	275.219	2000421	0.54	2138	252	43665	GS23_GC06_131-151cm_Dehalococcoidia_bacterium_54_23	0.827529	0	0.837225	0.705205	0.647388	d__Bacteria;p__Chloroflexota;c__Dehalococcoidia;o__SZUA-161;f__SZUA-161;g__SOKG01;s__SOKG01 sp004376205
MAG40	92.74	4.84	0.823	12131	251.231	3002988	0.43	3290	386	78798	GS23_GC05_50-70cm_Thermodesulfobacteriota_43_23	1.23864	0	0.047656	0.0507342	0.629332	d__Bacteria;p__Desulfobacterota;c__DTXE01;o__DTXE01;f__DTXE01;g__DTXE01;s__
MAG41	90.02	0.53	0.908	4527	246.126	416493	0.36	514	107	30138	GS23_GC05_253-273cm_Candidatus_Nealsonbacteria_bacterium_36_23	0.198929	1.16692	0	0.0461547	0.217812	d__Bacteria;p__Patescibacteria;c__Paceibacteria;o__Paceibacterales;f__;g__;s__
MAG42	92.63	0.4	0.901	198736	290.29	794288	0.36	823	6	265401	GS23_GC07_36-56cm_Bacteria_36_24	0	0	0	0.822969	0	d__Bacteria;p__Patescibacteria;c__Paceibacteria;o__Paceibacterales;f__JAGGXC01;g__;s__
MAG43	86.82	0.26	0.933	20351	260.571	453389	0.34	543	39	51013	GS23_GC05_253-273cm_Bacteria_34_36	0.14011	1.8205	1.342	0.66591	0	d__Bacteria;p__Patescibacteria;c__Paceibacteria;o__RBG-13-40-8-A;f__;g__;s__
MAG44	90.23	1.6	0.873	27542	349.674	4146163	0.49	3456	253	80495	GS23_GC07_36-56cm_Planctomycetota_49_33	0.524561	0.0769361	0.14671	1.13793	0.286744	d__Bacteria;p__Planctomycetota;c__Phycisphaerae;o__Sedimentisphaerales;f__SG8-4;g__JAUVYQ01;s__
MAG45	75.45	2.56	0.884	4702	254.888	3919226	0.68	4544	971	20792	GS23_GC09_118-138cm_Caulobacter_vibrioides_OR37_68_11	0.0808252	0	0	0.154966	0.693917	d__Bacteria;p__Pseudomonadota;c__Alphaproteobacteria;o__Caulobacterales;f__Caulobacteraceae;g__Caulobacter;s__Caulobacter vibrioides_E
MAG46	80.61	0	0.887	6595	275.375	2320604	0.71	2495	441	42212	GS23_GC09_118-138cm_Vulcaniibacterium_thermophilum_71_16	0.126061	0	0	0.17519	1.01175	d__Bacteria;p__Pseudomonadota;c__Gammaproteobacteria;o__Xanthomonadales;f__Xanthomonadaceae;g__Lysobacter_F;s__Lysobacter_F thermophilum
MAG47	78.3	1.1	0.89	6567	266.772	1614067	0.37	1801	315	74605	GS23_GC06_131-151cm_Candidatus_Stahlbacteria_bacterium_37_33	0.0568438	0	1.19031	0.137559	0.282314	d__Bacteria;p__WOR-3;c__WOR-3;o__SM23-42;f__SM23-42;g__SOIY01;s__SOIY01 sp004376785
MAG48	85.06	1.84	0.89	8899	287.206	2720075	0.49	2819	412	30139	GS23_GC07_36-56cm_candidate_division_Zixibacteria_49_11	0	0	0.0726202	0.377092	0.0471957	d__Bacteria;p__Zixibacteria;c__MSB-5A5;o__UBA10806;f__UBA10806;g__;s__

## Sheet: Data S3 MetaP_contigs_Illumina
Gene	Description	Taxonomy (best hit)	GS23-GC05 50-70 cm	GS23-GC05 253-273 cm	GS23-GC06 131-151 cm	GS23-GC07 36-56 cm	GS23-GC09 118-138 cm
Total ORFs	Total ORFs	Total ORFs	41269	30311	54623	78285	47519
KKK41743.1	(-)-trans-carveol dehydrogenase	Lokiarchaeum sp. GC14_75	0	0	2	2	0
fig|1538.8.peg.2363	(2Fe-2S)-binding	Clostridium ljungdahlii	0	0	0	1	0
15sec1B_S1_L001_R1_001_(paired)_trimmed_(paired)_contig_18981_cov=8_136_732_+	(2Fe-2S)-binding protein	Deltaproteobacteria_MAG_NorthAtlantic_putativeSRB	2	1	1	1	1
15sec1B_S1_L001_R1_001_(paired)_trimmed_(paired)_contig_29839_cov=5_1_619_+	(2Fe-2S)-binding protein	Deltaproteobacteria_MAG_NorthAtlantic_putativeSRB	0	0	1	0	0
15sec1B_S1_L001_R1_001_(paired)_trimmed_(paired)_contig_3110_cov=55_1_435_+	(2Fe-2S)-binding protein	Atribacteria_MAG_NorthAtlantic	0	0	0	0	1
KKM11495.1	(2Fe-2S)-binding protein	Clostridiales bacterium PH28_bin88	0	0	0	0	1
KKM11637.1	(2Fe-2S)-binding protein	Clostridiales bacterium PH28_bin88	0	0	0	1	1
KON29972.1	(2Fe-2S)-binding protein	miscellaneous Crenarchaeota group-15 archaeon DG-45	1	0	0	1	0
KON29975.1	(2Fe-2S)-binding protein	miscellaneous Crenarchaeota group-15 archaeon DG-45	1	0	3	1	1
OEU61965.1	(2Fe-2S)-binding protein	Desulfobacterales bacterium S5133MH16	0	1	1	1	0
OEU64484.1	(2Fe-2S)-binding protein	Desulfobacterales bacterium S5133MH16	0	1	1	0	0
OEU66581.1	(2Fe-2S)-binding protein	Desulfobacterales bacterium PC51MH44	1	0	0	0	1
OFV79756.1	(2Fe-2S)-binding protein	Acidobacteria bacterium RBG_16_64_8	1	0	0	0	0
OFW62451.1	(2Fe-2S)-binding protein	Actinobacteria bacterium RBG_13_63_9	0	2	0	0	0
OGD16000.1	(2Fe-2S)-binding protein	Candidatus Atribacteria bacterium RBG_19FT_COMBO_35_14	1	1	1	2	0
OGD35512.1	(2Fe-2S)-binding protein	Candidatus Atribacteria bacterium RBG_16_35_8	1	0	0	0	0
OGD36291.1	(2Fe-2S)-binding protein	Candidatus Atribacteria bacterium RBG_16_35_8	0	0	0	1	1
OGD37625.1	(2Fe-2S)-binding protein	Candidatus Atribacteria bacterium RBG_16_35_8	1	0	1	2	0
OGF58800.1	(2Fe-2S)-binding protein	Candidatus Fischerbacteria bacterium RBG_13_37_8	2	1	1	2	3
OGL47569.1	(2Fe-2S)-binding protein	Candidatus Schekmanbacteria bacterium RBG_16_38_11	0	0	0	1	1
OGN92204.1	(2Fe-2S)-binding protein	Chloroflexi bacterium RBG_13_50_10	0	3	0	0	0
OGN99211.1	(2Fe-2S)-binding protein	Chloroflexi bacterium RBG_13_51_18	1	1	0	2	0
OGO04233.1	(2Fe-2S)-binding protein	Chloroflexi bacterium RBG_13_54_8	0	1	0	0	1
OGO06324.1	(2Fe-2S)-binding protein	Chloroflexi bacterium RBG_13_56_8b	0	1	1	1	1
OGO21276.1	(2Fe-2S)-binding protein	Chloroflexi bacterium RBG_16_50_9	1	2	0	2	0
OGO26815.1	(2Fe-2S)-binding protein	Chloroflexi bacterium RBG_16_52_11	0	0	1	0	0
OGO32121.1	(2Fe-2S)-binding protein	Chloroflexi bacterium RBG_16_56_11	0	1	0	1	0
OGO59656.1	(2Fe-2S)-binding protein	Chloroflexi bacterium RBG_19FT_COMBO_47_15	1	1	0	1	1
OGO61553.1	(2Fe-2S)-binding protein	Chloroflexi bacterium RBG_19FT_COMBO_48_23	0	0	0	1	1
OGO62841.1	(2Fe-2S)-binding protein	Chloroflexi bacterium RBG_19FT_COMBO_55_16	0	0	2	1	0
OGO66264.1	(2Fe-2S)-binding protein	Chloroflexi bacterium RBG_19FT_COMBO_55_16	0	0	1	0	0
OGO80131.1	(2Fe-2S)-binding protein	Clostridiales bacterium GWC2_40_7	0	0	1	0	0
OGP29025.1	(2Fe-2S)-binding protein	Deltaproteobacteria bacterium GWA2_57_13	1	0	0	1	1
OGP52658.1	(2Fe-2S)-binding protein	Deltaproteobacteria bacterium RBG_13_52_11	0	1	0	0	0
OGP65402.1	(2Fe-2S)-binding protein	Deltaproteobacteria bacterium RBG_13_47_9	0	0	0	0	1
OGP72918.1	(2Fe-2S)-binding protein	Deltaproteobacteria bacterium RBG_16_49_23	0	0	0	0	3
OGP72923.1	(2Fe-2S)-binding protein	Deltaproteobacteria bacterium RBG_16_49_23	1	0	1	1	1
OGP77215.1	(2Fe-2S)-binding protein	Deltaproteobacteria bacterium RBG_16_49_23	0	0	1	0	0
OGP77601.1	(2Fe-2S)-binding protein	Deltaproteobacteria bacterium RBG_16_49_23	0	0	1	0	0
OGQ79254.1	(2Fe-2S)-binding protein	Deltaproteobacteria bacterium RIFCSPLOWO2_12_FULL_60_19	0	1	0	0	1
OGQ97226.1	(2Fe-2S)-binding protein	Deltaproteobacteria bacterium RIFOXYD12_FULL_57_12	1	0	0	0	0
OGS39900.1	(2Fe-2S)-binding protein	Euryarchaeota archaeon RBG_13_31_8	0	0	1	2	0
OIP68558.1	(2Fe-2S)-binding protein	Candidatus Atribacteria bacterium CG2_30_33_13	0	1	0	0	0
OIP93016.1	(2Fe-2S)-binding protein	Syntrophaceae bacterium CG2_30_58_14	0	0	1	0	0
OPX40125.1	(2Fe-2S)-binding protein	Desulfobacteraceae bacterium 4484_190.1	0	0	1	0	0
RJO62339.1	(2Fe-2S)-binding protein	Dehalococcoidia bacterium	0	0	0	1	0
RJQ59766.1	(2Fe-2S)-binding protein	Desulfobacteraceae bacterium SURF_MAG	0	0	1	0	0
WP_031448830.1	(2Fe-2S)-binding protein	Desulfobacula sp. TS	0	0	0	1	0
WP_090722315.1	(2Fe-2S)-binding protein	Atribacteria bacterium JGI 0000014-F07	0	0	0	1	0
PKP54768.1	(2Fe-2S)-binding protein, partial	Candidatus Atribacteria bacterium HGW-Atribacteria-1	1	1	1	1	1
15sec1B_S1_L001_R1_001_(paired)_trimmed_(paired)_contig_13202_cov=5_178_874_-	(4Fe-4S)-binding protein	Chloroflexi_MAG_NorthAtlantic	0	1	1	3	2
15sec1B_S1_L001_R1_001_(paired)_trimmed_(paired)_contig_13602_cov=8_2753_3413_-	(4Fe-4S)-binding protein	Deltaproteobacteria_MAG_NorthAtlantic_putativeSRB	1	0	0	0	0
15sec1B_S1_L001_R1_001_(paired)_trimmed_(paired)_contig_18473_cov=11_2235_3293_+	(4Fe-4S)-binding protein	Chloroflexi_MAG_NorthAtlantic	0	1	2	0	2
15sec1B_S1_L001_R1_001_(paired)_trimmed_(paired)_contig_2676_cov=31_24_884_+	(4Fe-4S)-binding protein	Chloroflexi_MAG_NorthAtlantic	1	1	1	1	0
15sec1B_S1_L001_R1_001_(paired)_trimmed_(paired)_contig_269_cov=120_1356_2255_+	(4Fe-4S)-binding protein	Atribacteria_MAG_NorthAtlantic	0	0	0	1	0
15sec1B_S1_L001_R1_001_(paired)_trimmed_(paired)_contig_270_cov=351_2114_2995_+	(4Fe-4S)-binding protein	Atribacteria_MAG_NorthAtlantic	1	1	0	0	2
15sec1B_S1_L001_R1_001_(paired)_trimmed_(paired)_contig_3111_cov=104_5185_6066_+	(4Fe-4S)-binding protein	Atribacteria_MAG_NorthAtlantic	0	0	0	1	0
15sec1B_S1_L001_R1_001_(paired)_trimmed_(paired)_contig_36216_cov=3_1_398_-	(4Fe-4S)-binding protein	Chloroflexi_MAG_NorthAtlantic	0	0	0	1	0
15sec1B_S1_L001_R1_001_(paired)_trimmed_(paired)_contig_49148_cov=4_229_1069_+	(4Fe-4S)-binding protein	Chloroflexi_MAG_NorthAtlantic	1	1	0	3	0
KKM09531.1	(4Fe-4S)-binding protein	Clostridiales bacterium PH28_bin88	1	0	0	0	1
KPK46325.1	(4Fe-4S)-binding protein	Dehalococcoidia bacterium SM23_28_2	0	0	0	2	0
KPK85753.1	(4Fe-4S)-binding protein	Deltaproteobacteria bacterium SM23_61	0	0	0	1	0
KPK97903.1	(4Fe-4S)-binding protein	Omnitrophica WOR_2 bacterium SM23_72	1	0	0	2	0
ODS38819.1	(4Fe-4S)-binding protein	Candidatus Altiarchaeales archaeon WOR_SM1_79	0	0	0	1	0
OEU56421.1	(4Fe-4S)-binding protein	Desulfobacterales bacterium C00003106	0	0	0	1	0
OGN89601.1	(4Fe-4S)-binding protein	Chloroflexi bacterium RBG_13_48_10	0	0	1	1	0
OGN96725.1	(4Fe-4S)-binding protein	Chloroflexi bacterium RBG_13_51_36	1	2	1	1	2
OGN96734.1	(4Fe-4S)-binding protein	Chloroflexi bacterium RBG_13_51_36	0	1	1	1	0
OGO19706.1	(4Fe-4S)-binding protein	Chloroflexi bacterium RBG_16_50_9	1	3	0	1	1
OGX15012.1	(4Fe-4S)-binding protein	Omnitrophica WOR_2 bacterium RBG_13_41_10	0	0	1	0	0
OGX17898.1	(4Fe-4S)-binding protein	Omnitrophica WOR_2 bacterium RBG_13_44_8b	0	0	2	3	1
OIO33727.1	(4Fe-4S)-binding protein	Candidatus Omnitrophica bacterium CG1_02_41_171	1	0	0	0	1
OIP26085.1	(4Fe-4S)-binding protein	Dehalococcoidia bacterium CG2_30_46_19	0	0	0	1	0
OIP27038.1	(4Fe-4S)-binding protein	Dehalococcoidia bacterium CG2_30_46_9	2	3	1	2	1
OIP69160.1	(4Fe-4S)-binding protein	Candidatus Atribacteria bacterium CG2_30_33_13	1	1	2	1	2
OIP90467.1	(4Fe-4S)-binding protein	Syntrophaceae bacterium CG2_30_49_12	1	0	0	0	0
OQY14864.1	(4Fe-4S)-binding protein	Desulfobacterium sp. 4572_20	0	0	1	0	0
OQY14865.1	(4Fe-4S)-binding protein	Desulfobacterium sp. 4572_20	0	0	2	0	0
RJP49494.1	(4Fe-4S)-binding protein	Anaerolineaceae bacterium SURF_MAG	0	0	1	1	0
RJQ39302.1	(4Fe-4S)-binding protein	Anaerolineaceae bacterium SURF_MAG	0	0	0	1	0
RJR21647.1	(4Fe-4S)-binding protein	Desulfobacteraceae bacterium SURF_MAG	0	1	0	0	1
RJR35100.1	(4Fe-4S)-binding protein	Desulfobacteraceae bacterium SURF_MAG	0	0	1	0	0
RJX32686.1	(4Fe-4S)-binding protein	Desulfarculus sp. SURF_MAG	1	1	1	1	1
KPJ51668.1	(4Fe-4S)-binding protein, partial	Dehalococcoidia bacterium DG_18	0	0	0	2	0
PKP54720.1	(4Fe-4S)-binding protein, partial	Candidatus Atribacteria bacterium HGW-Atribacteria-1	1	0	0	0	0
fig|398527.4.peg.6015	(AJ250023) putative polyketide synthase	Burkholderia phytofirmans PsJN	0	0	0	0	1
KKQ64850.1	(Cytosine-5-)-methyltransferase protein	Candidatus Daviesbacteria bacterium GW2011_GWA2_38_24	0	0	0	1	0
KKR33875.1	(Cytosine-5-)-methyltransferase protein	Candidatus Falkowbacteria bacterium GW2011_GWF2_39_8	0	0	1	0	0
KPJ54747.1	(dimethylallyl)adenosine tRNA methylthiotransferase	Dehalococcoidia bacterium DG_18	2	0	2	3	2
KKK42981.1	(Dimethylallyl)adenosine tRNA methylthiotransferase MiaB	Lokiarchaeum sp. GC14_75	0	0	1	3	0
KUK54958.1	(Dimethylallyl)adenosine tRNA methylthiotransferase MiaB	Atribacteria bacterium 34_128	1	1	1	1	1
KPK24188.1	(dimethylallyl)adenosine tRNA methylthiotransferase, partial	Dehalococcoidia bacterium SG8_51_3	1	1	1	0	0
15sec1B_S1_L001_R1_001_(paired)_trimmed_(paired)_contig_10026_cov=9_411_695_+	(Fe-S)-binding protein	Deltaproteobacteria_MAG_NorthAtlantic_putativeSRB	1	1	1	1	1
15sec1B_S1_L001_R1_001_(paired)_trimmed_(paired)_contig_10862_cov=24_3329_3736_+	(Fe-S)-binding protein	Deltaproteobacteria_MAG_NorthAtlantic_putativeSRB	1	0	0	2	1
KKG00684.1	(Fe-S)-binding protein	Methanosarcina mazei	0	0	1	0	0
KPJ51690.1	(Fe-S)-binding protein	Dehalococcoidia bacterium DG_18	2	0	1	2	1
KPK19448.1	(Fe-S)-binding protein	Dehalococcoidia bacterium SG8_51_3	1	0	2	2	1
KPK96539.1	(Fe-S)-binding protein	Omnitrophica WOR_2 bacterium SM23_72	0	0	0	0	1
OGN92447.1	(Fe-S)-binding protein	Chloroflexi bacterium RBG_13_50_10	0	1	2	2	3
OGN98629.1	(Fe-S)-binding protein	Chloroflexi bacterium RBG_13_51_18	0	1	0	0	0
OGO00470.1	(Fe-S)-binding protein	Chloroflexi bacterium RBG_13_51_52	0	1	0	0	0
OGO03430.1	(Fe-S)-binding protein	Chloroflexi bacterium RBG_13_52_14	0	0	1	1	0
OGO06284.1	(Fe-S)-binding protein	Chloroflexi bacterium RBG_13_56_8b	4	2	1	3	3
OGO07688.1	(Fe-S)-binding protein	Chloroflexi bacterium RBG_13_57_8	0	1	0	1	2
OGO19956.1	(Fe-S)-binding protein	Chloroflexi bacterium RBG_16_50_9	0	0	0	1	0
OGO42801.1	(Fe-S)-binding protein	Chloroflexi bacterium RBG_16_60_22	0	0	0	1	0
OIP26285.1	(Fe-S)-binding protein	Dehalococcoidia bacterium CG2_30_46_19	1	0	0	0	0
OIP27212.1	(Fe-S)-binding protein	Dehalococcoidia bacterium CG2_30_46_9	1	1	2	0	0
OIP32288.1	(Fe-S)-binding protein	Deltaproteobacteria bacterium CG2_30_43_15	0	1	0	0	0
OQX66169.1	(Fe-S)-binding protein	Desulfococcus sp. 4484_242	1	0	0	0	0
OQY16114.1	(Fe-S)-binding protein	Desulfobacterium sp. 4572_20	0	0	1	0	0
PIW12587.1	(Fe-S)-binding protein	Candidatus Atribacteria bacterium CG17_big_fil_post_rev_8_21_14_2_50_34_11	0	1	0	0	0
RDE15497.1	(Fe-S)-binding protein	Candidatus Thorarchaeota archaeon	0	0	1	1	0
RJO74527.1	(Fe-S)-binding protein	Myxococcales bacterium SURF_MAG	1	0	0	0	0
RJP26328.1	(Fe-S)-binding protein	Actinobacteria bacterium SURF_MAG	0	0	1	1	1
RJP30106.1	(Fe-S)-binding protein	Candidatus Omnitrophica bacterium SURF_MAG	1	0	0	0	0
RJP46698.1	(Fe-S)-binding protein	Anaerolineaceae bacterium SURF_MAG	0	1	1	1	0
RJP48162.1	(Fe-S)-binding protein	Anaerolineaceae bacterium SURF_MAG	0	0	1	0	0
RJP55985.1	(Fe-S)-binding protein	Anaerolineaceae bacterium SURF_MAG	0	1	0	0	0
RJP56073.1	(Fe-S)-binding protein	Deltaproteobacteria bacterium SURF_MAG	0	1	0	0	0
RJQ36460.1	(Fe-S)-binding protein	Dehalococcoidia bacterium	0	0	0	2	0
RJQ37883.1	(Fe-S)-binding protein	Dehalococcoidia bacterium	2	0	0	0	0
RJQ37986.1	(Fe-S)-binding protein	Dehalococcoidia bacterium	0	0	0	0	1
RJQ39962.1	(Fe-S)-binding protein	Dehalococcoidia bacterium	0	0	0	1	0
RJQ67650.1	(Fe-S)-binding protein	Desulfobacteraceae bacterium SURF_MAG	0	1	0	0	1
RJX27828.1	(Fe-S)-binding protein	Dethiobacter sp. SURF_MAG	1	0	0	0	0
RJX32687.1	(Fe-S)-binding protein	Desulfarculus sp. SURF_MAG	1	0	0	0	1
RLI51654.1	(Fe-S)-binding protein	Candidatus Thorarchaeota archaeon	0	0	1	0	0
RPJ54853.1	(Fe-S)-binding protein	Dehalococcoidia bacterium	2	0	0	2	0
WP_025209862.1	(Fe-S)-binding protein	Hippea sp. KM1	0	1	0	0	0
ENO11915.1	(NiFe) hydrogenase maturation protein HypF	Thermoplasmatales archaeon SCGC AB-539-C06	1	0	0	1	0
KPV62021.1	(NiFe) hydrogenase maturation protein HypF	Candidatus Bathyarchaeota archaeon BA2	3	0	0	1	2
KYH41202.1	(NiFe) hydrogenase maturation protein HypF	Candidatus Bathyarchaeota archaeon B26-2	1	0	0	0	0
15sec1B_S1_L001_R1_001_(paired)_trimmed_(paired)_contig_13542_cov=15_855_1659_-	(p)ppGpp synthetase	Chloroflexi_MAG_NorthAtlantic	2	0	0	2	1
15sec1B_S1_L001_R1_001_(paired)_trimmed_(paired)_contig_19482_cov=137_103_2334_-	(p)ppGpp synthetase	Chloroflexi_MAG_NorthAtlantic	13	12	7	16	8
15sec1B_S1_L001_R1_001_(paired)_trimmed_(paired)_contig_3345_cov=79_1_660_+	(p)ppGpp synthetase	Atribacteria_MAG_NorthAtlantic	0	0	0	1	0
KPK21673.1	(p)ppGpp synthetase	Dehalococcoidia bacterium SM23_28_1	0	0	0	1	1
KPK47066.1	(p)ppGpp synthetase	Dehalococcoidia bacterium SM23_28_2	0	0	0	2	0
OGD14594.1	(p)ppGpp synthetase	Candidatus Atribacteria bacterium RBG_19FT_COMBO_35_14	0	0	0	2	0
OGN91322.1	(p)ppGpp synthetase	Chloroflexi bacterium RBG_13_48_17	1	0	0	0	0
OGN98093.1	(p)ppGpp synthetase	Chloroflexi bacterium RBG_13_51_36	1	4	3	4	3
OGO12901.1	(p)ppGpp synthetase	Chloroflexi bacterium RBG_16_47_49	0	0	1	2	0
OGO34657.1	(p)ppGpp synthetase	Chloroflexi bacterium RBG_16_54_18	0	0	1	1	0
OGO47835.1	(p)ppGpp synthetase	Chloroflexi bacterium RBG_16_64_32	0	1	1	0	0
OGO69566.1	(p)ppGpp synthetase	Chloroflexi bacterium RBG_19FT_COMBO_62_14	0	0	1	0	0
OHD76912.1	(p)ppGpp synthetase	Spirochaetes bacterium RBG_16_67_19	0	0	0	1	0
OIP26818.1	(p)ppGpp synthetase	Dehalococcoidia bacterium CG2_30_46_19	0	0	0	1	0
OPL10729.1	(p)ppGpp synthetase	delta proteobacterium ML8_D	1	0	0	2	1
OQY40279.1	(p)ppGpp synthetase	Candidatus Atribacteria bacterium 4572_76	0	0	1	0	0
OFW53055.1	(p)ppGpp synthetase, partial	Actinobacteria bacterium RBG_13_35_12	0	2	1	1	2
KPV62587.1	(Protein ADP-ribosylglutamate) hydrolase	Candidatus Bathyarchaeota archaeon BA2	2	0	0	0	0
GAE90138.1	(R)-citramalate synthase	[Clostridium straminisolvens JCM 21531	0	0	0	1	0
OLS13203.1	(R)-citramalate synthase	Candidatus Lokiarchaeota archaeon CR_4	0	0	1	1	0
fig|525904.4.peg.1044	(R)-citramalate synthase (EC 2.3.1.182)	Thermobaculum terrenum ATCC BAA-798	0	0	0	1	0
fig|720554.3.peg.4321	(R)-citramalate synthase (EC 2.3.1.182)	Clostridium clariflavum DSM 19732	1	0	0	0	0
KPV61724.1	(R)-citramalate synthase CimA	Candidatus Bathyarchaeota archaeon BA2	1	0	0	0	0
OLS28593.1	(R)-specific enoyl-CoA hydratase	Candidatus Thorarchaeota archaeon AB_25	0	0	1	0	0
KKK42872.1	(R)-stereoselective amidase	Lokiarchaeum sp. GC14_75	0	0	3	2	1
XP_016272495.1	(R,R)-butanediol dehydrogenase / diacetyl reductase	Rhodotorula toruloides NP11	0	0	1	0	0
15sec1B_S1_L001_R1_001_(paired)_trimmed_(paired)_contig_2491_cov=106_272_1456_+	(R,R)-butanediol dehydrogenase / meso-butanediol dehydrogenase / diacetyl reductase	Atribacteria_MAG_NorthAtlantic	1	2	1	2	1
15sec1B_S1_L001_R1_001_(paired)_trimmed_(paired)_contig_45779_cov=6_1_1037_+	(R,R)-butanediol dehydrogenase / meso-butanediol dehydrogenase / diacetyl reductase	Atribacteria_MAG_NorthAtlantic	0	0	1	0	0
15sec1B_S1_L001_R1_001_(paired)_trimmed_(paired)_contig_511_cov=83_9433_10626_-	(R,R)-butanediol dehydrogenase / meso-butanediol dehydrogenase / diacetyl reductase	Atribacteria_MAG_NorthAtlantic	3	0	3	3	1
fig|357808.3.peg.1730	/ Glutamine transport system permease protein GlnP (TC 3.A.1.3.2)	Roseiflexus sp. RS-1	0	0	1	1	0
AJW70034.1	1-(5-phosphoribosyl)-5-	(5-phosphoribosylamino)methylideneamino imidazole-4-carboxamide isomerase [Candidatus Nitrosopumilus adriaticus	0	0	1	1	0
EIJ65626.1	1-(5-phosphoribosyl)-5-	(5-phosphoribosylamino)methylideneaminoimidazole-4-carboxamide isomerase [Candidatus Nitrosopumilus salaria BD31	0	0	0	1	0
KKK42564.1	1-(5-phosphoribosyl)-5-	(5-phosphoribosylamino)methylideneamino imidazole-4-carboxamide isomerase [Lokiarchaeum sp. GC14_75	0	0	2	0	0
OFW53612.1	1-(5-phosphoribosyl)-5-	(5-phosphoribosylamino)methylideneaminoimidazole-4-carboxamide isomerase [Actinobacteria bacterium RBG_13_35_12	1	1	1	1	0
OGD35378.1	1-(5-phosphoribosyl)-5-	(5-phosphoribosylamino)methylideneaminoimidazole-4-carboxamide isomerase [Candidatus Atribacteria bacterium RBG_16_35_8	0	1	1	0	0
OGO02895.1	1-(5-phosphoribosyl)-5-	(5-phosphoribosylamino)methylideneaminoimidazole-4-carboxamide isomerase, partial [Chloroflexi bacterium RBG_13_54_8	1	0	1	0	1
OGO02964.1	1-(5-phosphoribosyl)-5-	(5-phosphoribosylamino)methylideneaminoimidazole-4-carboxamide isomerase [Chloroflexi bacterium RBG_13_52_14	0	0	2	2	0
OGO03326.1	1-(5-phosphoribosyl)-5-	(5-phosphoribosylamino)methylideneaminoimidazole-4-carboxamide isomerase [Chloroflexi bacterium RBG_13_53_26	1	0	0	1	0
OGO05948.1	1-(5-phosphoribosyl)-5-	(5-phosphoribosylamino)methylideneaminoimidazole-4-carboxamide isomerase [Chloroflexi bacterium RBG_13_56_8b	0	1	0	0	0
OGO41697.1	1-(5-phosphoribosyl)-5-	(5-phosphoribosylamino)methylideneaminoimidazole-4-carboxamide isomerase [Chloroflexi bacterium RBG_16_58_8	0	1	0	0	0
OGO49134.1	1-(5-phosphoribosyl)-5-	(5-phosphoribosylamino)methylideneaminoimidazole-4-carboxamide isomerase [Chloroflexi bacterium RBG_16_64_32	0	1	1	0	0
OGX60796.1	1-(5-phosphoribosyl)-5-	(5-phosphoribosylamino)methylideneaminoimidazole-4-carboxamide isomerase [Omnitrophica WOR_2 bacterium RIFOXYC2_FULL_45_15	0	0	0	0	1
OHB80595.1	1-(5-phosphoribosyl)-5-	(5-phosphoribosylamino)methylideneaminoimidazole-4-carboxamide isomerase [Planctomycetes bacterium RBG_16_55_9	1	0	0	2	0
OIP26548.1	1-(5-phosphoribosyl)-5-	(5-phosphoribosylamino)methylideneaminoimidazole-4-carboxamide isomerase [Dehalococcoidia bacterium CG2_30_46_19	0	2	3	3	3
OQY15903.1	1-(5-phosphoribosyl)-5-	(5-phosphoribosylamino)methylideneaminoimidazole-4-carboxamide isomerase [Desulfobacterium sp. 4572_20	1	0	0	0	1
PBO84762.1	1-(5-phosphoribosyl)-5-	(5-phosphoribosylamino)methylideneaminoimidazole-4-carboxamide isomerase [Thaumarchaeota archaeon	0	0	0	1	0
WP_020875211.1	1-(5-phosphoribosyl)-5-	(5-phosphoribosylamino)methylideneaminoimidazole-4-carboxamide isomerase [Desulfococcus multivorans	1	0	0	0	0
WP_025322697.1	1-(5-phosphoribosyl)-5-	(5-phosphoribosylamino)methylideneaminoimidazole-4-carboxamide isomerase [Deferrisoma camini	1	0	0	0	1
15sec1B_S1_L001_R1_001_(paired)_trimmed_(paired)_contig_15484_cov=15_553_1278_+	1-(5-phosphoribosyl)-5-(5-phosphoribosylamino)methylideneaminoimidazole-4-carboxamide isomerase	Deltaproteobacteria_MAG_NorthAtlantic_putativeSRB	1	1	2	1	1
15sec1B_S1_L001_R1_001_(paired)_trimmed_(paired)_contig_22456_cov=4_1_833_-	1-(5-phosphoribosyl)-5-(5-phosphoribosylamino)methylideneaminoimidazole-4-carboxamide isomerase	Deltaproteobacteria_MAG_NorthAtlantic_putativeSRB	1	0	0	0	1
AFS80213.1	1-(5-phosphoribosyl)-5-amino-4-imidazole-carboxylate (AIR) carboxylase	Candidatus Nitrosopumilus koreensis AR1	0	0	0	1	0
AFS82136.1	1-(5-phosphoribosyl)-5-amino-4-imidazole-carboxylate (AIR) carboxylase	Candidatus Nitrosopumilus sediminis	0	0	1	0	0
15sec1B_S1_L001_R1_001_(paired)_trimmed_(paired)_contig_5629_cov=56_1_399_+	1-(5-phosphoribosyl)-5-amino-4-imidazole-carboxylate carboxylase	Atribacteria_MAG_NorthAtlantic	0	0	1	0	0
15sec1B_S1_L001_R1_001_(paired)_trimmed_(paired)_contig_8521_cov=30_1_966_-	1-(5-phosphoribosyl)-5-amino-4-imidazole-carboxylate carboxylase	Atribacteria_MAG_NorthAtlantic	0	1	1	0	0
KPK47768.1	1-(5-phosphoribosyl)-5-amino-4-imidazole-carboxylate carboxylase	Dehalococcoidia bacterium SM23_28_2	0	0	0	1	0
OGD12218.1	1-(5-phosphoribosyl)-5-amino-4-imidazole-carboxylate carboxylase	Candidatus Aminicenantes bacterium RBG_13_62_12	0	0	1	1	0
OGD16661.1	1-(5-phosphoribosyl)-5-amino-4-imidazole-carboxylate carboxylase	Candidatus Atribacteria bacterium RBG_19FT_COMBO_35_14	0	0	0	0	1
OGD20210.1	1-(5-phosphoribosyl)-5-amino-4-imidazole-carboxylate carboxylase	Candidatus Aminicenantes bacterium RBG_13_59_9	1	1	1	0	1
OGO06189.1	1-(5-phosphoribosyl)-5-amino-4-imidazole-carboxylate carboxylase	Chloroflexi bacterium RBG_13_54_9	2	0	1	3	2
OGP76918.1	1-(5-phosphoribosyl)-5-amino-4-imidazole-carboxylate carboxylase	Deltaproteobacteria bacterium RBG_16_50_11	1	0	0	0	0
OHD72162.1	1-(5-phosphoribosyl)-5-amino-4-imidazole-carboxylate carboxylase	Spirochaetes bacterium RBG_16_49_21	0	0	0	1	1
OPX18563.1	1-(5-phosphoribosyl)-5-amino-4-imidazole-carboxylate carboxylase	Candidatus Omnitrophica bacterium 4484_100	0	0	1	0	0
OQX23591.1	1-(5-phosphoribosyl)-5-amino-4-imidazole-carboxylate carboxylase	Desulfobacteraceae bacterium IS3	1	1	1	1	1
PKP55018.1	1-(5-phosphoribosyl)-5-amino-4-imidazole-carboxylate carboxylase	Candidatus Atribacteria bacterium HGW-Atribacteria-1	0	0	0	0	1
WP_073249477.1	1-(5-phosphoribosyl)-5-amino-4-imidazole-carboxylate carboxylase	Caloramator proteoclasticus	0	0	0	1	0
KPQ43023.1	1,2-diacylglycerol 3-glucosyltransferase	Candidatus Methanoperedens sp. BLZ1	0	0	0	1	0
fig|1211114.3.peg.2761	1,2-dihydroxy-3-keto-5-methylthiopentene dioxygenase (EC 1.13.11.54)	Pseudoxanthomonas sp. GW2	0	0	0	0	1
fig|1094188.3.peg.2618	1,4-alpha-glucan (glycogen) branching enzyme, GH-13-type (EC 2.4.1.18)	Clostridium thermocellum YS	1	0	0	0	0
KKK44666.1	1,4-alpha-glucan branching enzyme	Lokiarchaeum sp. GC14_75	0	0	1	0	0
OGN96677.1	1,4-alpha-glucan branching enzyme	Chloroflexi bacterium RBG_13_51_36	0	0	1	0	0
OGO03924.1	1,4-alpha-glucan branching enzyme	Chloroflexi bacterium RBG_13_53_26	0	1	0	0	0
OHE55571.1	1,4-alpha-glucan branching enzyme	Thermodesulfovibrio sp. RBG_19FT_COMBO_42_12	1	0	0	0	0
OFW50572.1	1,4-alpha-glucan branching enzyme, partial	Actinobacteria bacterium RBG_13_35_12	0	0	1	0	0
OHB60518.1	1,4-beta-xylanase	Planctomycetes bacterium RBG_13_46_10	1	0	0	0	0
OHB73791.1	1,4-beta-xylanase	Planctomycetes bacterium RBG_16_55_9	0	0	0	1	0
OGW92665.1	1,4-dihydroxy-2-naphthoate octaprenyltransferase	Omnitrophica bacterium RIFCSPLOWO2_12_FULL_45_13	1	1	1	1	1
OHB64253.1	1,4-dihydroxy-2-naphthoate octaprenyltransferase	Planctomycetes bacterium RBG_13_60_9	1	0	0	3	0
OPX36304.1	1,4-dihydroxy-2-naphthoate octaprenyltransferase	Desulfobacteraceae bacterium 4484_190.3	1	0	0	0	1
OGO23673.1	1,4-dihydroxy-2-naphthoate octaprenyltransferase, partial	Chloroflexi bacterium RBG_16_51_9	1	0	0	1	0
RJP52195.1	1,4-dihydroxy-2-naphthoate polyprenyltransferase	Anaerolineaceae bacterium SURF_MAG	0	0	1	1	0
OPX37527.1	1,4-dihydroxy-2-naphthoyl-CoA synthase	Desulfobacteraceae bacterium 4484_190.3	0	0	0	0	1
RJP54790.1	1,4-dihydroxy-2-naphthoyl-CoA synthase	Deltaproteobacteria bacterium SURF_MAG	1	0	0	0	0
OHE21662.1	1,4-dihydroxy-2-naphthoyl-CoA synthase, partial	Syntrophobacterales bacterium RBG_19FT_COMBO_59_10	0	0	1	0	0
ALC14820.1	1,4-dihydroxy-6-naphthoate synthase	Desulfuromonas soudanensis	1	0	0	0	0
RJP64520.1	1,4-dihydroxy-6-naphthoate synthase	Candidatus Abyssubacteria bacterium SURF_17 SURF_MAG	0	0	0	1	0
KKW13781.1	10 kDa chaperonin	Parcubacteria group bacterium GW2011_GWA2_50_10	0	0	0	1	0
fig|7719.3.peg.21418	11 kDa protein	Source:IPI;Acc:IPI00477517 [Ciona intestinalis (sea_squirt)	0	1	0	0	0
fig|7719.3.peg.21527	11 kDa protein	Source:IPI;Acc:IPI00477517 [Ciona intestinalis (sea_squirt)	0	1	0	0	0
fig|1000561.3.peg.424	11.3 kD hypothetical protein	Pseudomonas aeruginosa AES-1R	0	0	1	0	0
OGO08587.1	12,18-didecarboxysiroheme deacetylase	Chloroflexi bacterium RBG_13_60_13	0	0	0	1	0
OGO46878.1	12,18-didecarboxysiroheme deacetylase	Chloroflexi bacterium RBG_16_64_32	0	1	0	1	0
OHB74067.1	12,18-didecarboxysiroheme deacetylase	Planctomycetes bacterium RBG_16_55_9	1	1	0	2	1
OPX40979.1	12,18-didecarboxysiroheme deacetylase	Desulfobacteraceae bacterium 4484_190.3	1	0	0	0	0
OQY15996.1	12,18-didecarboxysiroheme deacetylase	Desulfobacterium sp. 4572_20	0	0	0	0	1
WP_051184520.1	12,18-didecarboxysiroheme deacetylase	Desulfatiglans anilini	0	0	1	0	0
WP_073037246.1	12,18-didecarboxysiroheme deacetylase	Desulfacinum infernum	1	0	0	0	0
fig|273063.1.peg.1187	136aa long hypothetical transposase	Sulfolobus tokodaii str. 7	0	1	0	0	0
fig|190650.1.peg.2241	16 kDa heat shock protein A	Caulobacter crescentus CB15	0	0	0	0	1
'15sec1B_S1_L001_R1_001_(paired)_trimmed_(paired)_contig_21949_cov=9_189_757_-	16S rRNA (cytidine(1402)-2''-O)-methyltransferase	Deltaproteobacteria_MAG_NorthAtlantic_putativeSRB'	1	0	1	0	1
'15sec1B_S1_L001_R1_001_(paired)_trimmed_(paired)_contig_26697_cov=7_129_809_-	16S rRNA (cytidine(1402)-2''-O)-methyltransferase	Chloroflexi_MAG_NorthAtlantic'	2	1	0	2	0
'15sec1B_S1_L001_R1_001_(paired)_trimmed_(paired)_contig_7542_cov=19_2693_3225_+	16S rRNA (cytidine(1402)-2''-O)-methyltransferase	Chloroflexi_MAG_NorthAtlantic'	1	2	2	0	0
OGC90963.1	16S rRNA (cytidine(1402)-2'-O)-methyltransferase	candidate division Zixibacteria bacterium RBG_16_53_22	0	0	0	1	0
OGD23240.1	16S rRNA (cytidine(1402)-2'-O)-methyltransferase	Candidatus Aminicenantes bacterium RBG_13_64_14	1	1	0	2	1
OGD38692.1	16S rRNA (cytidine(1402)-2'-O)-methyltransferase	Candidatus Aminicenantes bacterium RBG_19FT_COMBO_58_17	1	0	1	0	1
OGN95162.1	16S rRNA (cytidine(1402)-2'-O)-methyltransferase	Chloroflexi bacterium RBG_13_50_10	1	0	1	1	1
OGN97431.1	16S rRNA (cytidine(1402)-2'-O)-methyltransferase	Chloroflexi bacterium RBG_13_51_36	1	1	3	3	3
OGN98585.1	16S rRNA (cytidine(1402)-2'-O)-methyltransferase	Chloroflexi bacterium RBG_13_51_18	0	0	1	1	0
OGN99366.1	16S rRNA (cytidine(1402)-2'-O)-methyltransferase	Chloroflexi bacterium RBG_13_52_12	2	3	1	5	3
OGN99531.1	16S rRNA (cytidine(1402)-2'-O)-methyltransferase	Chloroflexi bacterium RBG_13_51_52	0	1	0	1	0
OGO00040.1	16S rRNA (cytidine(1402)-2'-O)-methyltransferase	Chloroflexi bacterium RBG_13_52_14	0	0	1	1	0
OGO19090.1	16S rRNA (cytidine(1402)-2'-O)-methyltransferase	Chloroflexi bacterium RBG_16_50_11	1	1	1	1	1
OGO23259.1	16S rRNA (cytidine(1402)-2'-O)-methyltransferase	Chloroflexi bacterium RBG_16_51_9	0	1	0	0	1
OGO29907.1	16S rRNA (cytidine(1402)-2'-O)-methyltransferase	Chloroflexi bacterium RBG_16_56_11	1	0	0	0	0
OGO36090.1	16S rRNA (cytidine(1402)-2'-O)-methyltransferase	Chloroflexi bacterium RBG_16_56_8	1	0	0	2	1
OGO37608.1	16S rRNA (cytidine(1402)-2'-O)-methyltransferase	Chloroflexi bacterium RBG_16_57_11	0	0	1	1	0
OGO63288.1	16S rRNA (cytidine(1402)-2'-O)-methyltransferase	Chloroflexi bacterium RBG_19FT_COMBO_55_16	0	0	1	0	0
OGO71632.1	16S rRNA (cytidine(1402)-2'-O)-methyltransferase	Chloroflexi bacterium RBG_19FT_COMBO_62_14	0	0	2	0	0
OGW75937.1	16S rRNA (cytidine(1402)-2'-O)-methyltransferase	Omnitrophica bacterium RBG_13_46_9	0	0	1	0	0
OGZ35090.1	16S rRNA (cytidine(1402)-2'-O)-methyltransferase	Candidatus Portnoybacteria bacterium RIFCSPHIGHO2_01_FULL_39_19	0	1	1	0	0
OIO46349.1	16S rRNA (cytidine(1402)-2'-O)-methyltransferase	Parcubacteria group bacterium CG1_02_39_15	0	1	0	1	0
OIP28004.1	16S rRNA (cytidine(1402)-2'-O)-methyltransferase	Dehalococcoidia bacterium CG2_30_46_9	0	0	0	1	0
OQY40234.1	16S rRNA (cytidine(1402)-2'-O)-methyltransferase	Candidatus Atribacteria bacterium 4572_76	1	0	0	1	1
RJP60844.1	16S rRNA (cytidine(1402)-2'-O)-methyltransferase	Deltaproteobacteria bacterium SURF_MAG	1	0	0	0	1
OFW48839.1	16S rRNA (cytidine(1402)-2'-O)-methyltransferase, partial	Actinobacteria bacterium RBG_13_35_12	0	1	1	1	1
OPX37652.1	16S rRNA (cytidine(1402)-2'-O)-methyltransferase, partial	Desulfobacteraceae bacterium 4484_190.2	0	0	0	0	1
PKP54912.1	16S rRNA (cytidine(1402)-2'-O)-methyltransferase, partial	Candidatus Atribacteria bacterium HGW-Atribacteria-1	0	0	0	1	0
15sec1B_S1_L001_R1_001_(paired)_trimmed_(paired)_contig_33404_cov=6_1_413_+	16S rRNA (cytosine(1402)-N(4))-methyltransferase	Chloroflexi_MAG_NorthAtlantic	0	0	1	0	0
15sec1B_S1_L001_R1_001_(paired)_trimmed_(paired)_contig_35742_cov=11_839_1883_+	16S rRNA (cytosine(1402)-N(4))-methyltransferase	Chloroflexi_MAG_NorthAtlantic	1	0	0	0	0
15sec1B_S1_L001_R1_001_(paired)_trimmed_(paired)_contig_39419_cov=6_1_1071_-	16S rRNA (cytosine(1402)-N(4))-methyltransferase	Chloroflexi_MAG_NorthAtlantic	8	7	3	7	6
OEU78166.1	16S rRNA (cytosine(1402)-N(4))-methyltransferase	Desulfobacterales bacterium C00003060	1	0	0	0	0
OFW63729.1	16S rRNA (cytosine(1402)-N(4))-methyltransferase	Actinobacteria bacterium RBG_19FT_COMBO_36_27	1	1	1	1	0
OGC94847.1	16S rRNA (cytosine(1402)-N(4))-methyltransferase	candidate division Zixibacteria bacterium RBG_16_53_22	0	0	0	1	0
OGD34274.1	16S rRNA (cytosine(1402)-N(4))-methyltransferase	Candidatus Aminicenantes bacterium RBG_19FT_COMBO_58_17	2	1	1	2	2
OGN95817.1	16S rRNA (cytosine(1402)-N(4))-methyltransferase	Chloroflexi bacterium RBG_13_51_18	0	1	1	0	0
OGN98015.1	16S rRNA (cytosine(1402)-N(4))-methyltransferase	Chloroflexi bacterium RBG_13_51_36	1	2	2	3	3
OGO03574.1	16S rRNA (cytosine(1402)-N(4))-methyltransferase	Chloroflexi bacterium RBG_13_54_9	2	0	1	2	2
OGO06557.1	16S rRNA (cytosine(1402)-N(4))-methyltransferase	Chloroflexi bacterium RBG_13_56_8b	0	0	0	0	1
OGO10430.1	16S rRNA (cytosine(1402)-N(4))-methyltransferase	Chloroflexi bacterium RBG_13_68_17	0	1	1	0	0
OGO19691.1	16S rRNA (cytosine(1402)-N(4))-methyltransferase	Chloroflexi bacterium RBG_16_50_11	1	0	1	2	1
OGO24514.1	16S rRNA (cytosine(1402)-N(4))-methyltransferase	Chloroflexi bacterium RBG_16_51_9	3	1	0	2	1
OGO33165.1	16S rRNA (cytosine(1402)-N(4))-methyltransferase	Chloroflexi bacterium RBG_16_56_11	0	1	1	1	1
OGO39407.1	16S rRNA (cytosine(1402)-N(4))-methyltransferase	Chloroflexi bacterium RBG_16_57_11	0	0	1	1	0
OGO41758.1	16S rRNA (cytosine(1402)-N(4))-methyltransferase	Chloroflexi bacterium RBG_16_57_9	1	0	0	2	1
OGO44010.1	16S rRNA (cytosine(1402)-N(4))-methyltransferase	Chloroflexi bacterium RBG_16_58_8	2	5	0	3	0
OGO45281.1	16S rRNA (cytosine(1402)-N(4))-methyltransferase	Chloroflexi bacterium RBG_16_64_32	1	0	1	0	0
OGO45619.1	16S rRNA (cytosine(1402)-N(4))-methyltransferase	Chloroflexi bacterium RBG_16_60_22	3	2	3	5	4
OGO66722.1	16S rRNA (cytosine(1402)-N(4))-methyltransferase	Chloroflexi bacterium RBG_19FT_COMBO_55_16	0	0	2	2	0
OGP98218.1	16S rRNA (cytosine(1402)-N(4))-methyltransferase	Deltaproteobacteria bacterium RBG_19FT_COMBO_52_11	1	1	1	1	1
OGV89249.1	16S rRNA (cytosine(1402)-N(4))-methyltransferase	Microgenomates group bacterium RBG_19FT_COMBO_39_10	0	0	0	1	1
OGZ34477.1	16S rRNA (cytosine(1402)-N(4))-methyltransferase	Candidatus Portnoybacteria bacterium RIFCSPHIGHO2_01_FULL_39_19	0	1	0	0	0
OGZ69435.1	16S rRNA (cytosine(1402)-N(4))-methyltransferase	Candidatus Staskawiczbacteria bacterium RIFCSPHIGHO2_12_FULL_38_11	0	0	1	0	0
OHB56964.1	16S rRNA (cytosine(1402)-N(4))-methyltransferase	Planctomycetes bacterium RBG_13_44_8b	0	0	0	4	1
OIO44684.1	16S rRNA (cytosine(1402)-N(4))-methyltransferase	Parcubacteria group bacterium CG1_02_36_42	0	0	0	1	0
OIP26777.1	16S rRNA (cytosine(1402)-N(4))-methyltransferase	Dehalococcoidia bacterium CG2_30_46_19	0	0	0	1	0
OPX18465.1	16S rRNA (cytosine(1402)-N(4))-methyltransferase	Candidatus Omnitrophica bacterium 4484_100	0	0	1	0	0
OQY16369.1	16S rRNA (cytosine(1402)-N(4))-methyltransferase	Desulfobacterium sp. 4572_20	1	0	0	0	0
PKP57159.1	16S rRNA (cytosine(1402)-N(4))-methyltransferase	Candidatus Atribacteria bacterium HGW-Atribacteria-1	1	1	1	1	1
WP_066688765.1	16S rRNA (cytosine(1402)-N(4))-methyltransferase	Christensenella sp. AF73-05CM02	1	0	1	1	0
RJO63333.1	16S rRNA (cytosine(1402)-N(4))-methyltransferase RsmH	Dehalococcoidia bacterium	1	1	0	0	1
OGO00329.1	16S rRNA (cytosine(1402)-N(4))-methyltransferase, partial	Chloroflexi bacterium RBG_13_52_12	0	1	0	0	0
OGC89482.1	16S rRNA (cytosine(967)-C(5))-methyltransferase	candidate division Zixibacteria bacterium RBG_16_53_22	0	0	0	1	0
OIP30410.1	16S rRNA (cytosine(967)-C(5))-methyltransferase	Deltaproteobacteria bacterium CG2_30_43_15	1	0	0	0	0
OPX18460.1	16S rRNA (cytosine(967)-C(5))-methyltransferase	Candidatus Omnitrophica bacterium 4484_100	0	0	1	0	0
15sec1B_S1_L001_R1_001_(paired)_trimmed_(paired)_contig_14962_cov=100_467_1545_+	16S rRNA (cytosine(967)-C(5))-methyltransferase RsmB	Atribacteria_MAG_NorthAtlantic	0	0	1	0	0
PKP57412.1	16S rRNA (cytosine(967)-C(5))-methyltransferase RsmB	Candidatus Atribacteria bacterium HGW-Atribacteria-1	1	1	1	2	0
OGN97258.1	16S rRNA (guanine(527)-N(7))-methyltransferase	Chloroflexi bacterium RBG_13_51_36	1	1	1	2	2
OGO21844.1	16S rRNA (guanine(527)-N(7))-methyltransferase	Chloroflexi bacterium RBG_16_50_9	1	3	2	2	1
OGO23293.1	16S rRNA (guanine(527)-N(7))-methyltransferase	Chloroflexi bacterium RBG_16_51_9	3	3	0	3	2
OGO40285.1	16S rRNA (guanine(527)-N(7))-methyltransferase	Chloroflexi bacterium RBG_16_57_8	1	1	0	0	1
15sec1B_S1_L001_R1_001_(paired)_trimmed_(paired)_contig_2592_cov=59_1694_2425_-	16S rRNA (guanine(527)-N(7))-methyltransferase GidB	Atribacteria_MAG_NorthAtlantic	0	0	2	3	1
15sec1B_S1_L001_R1_001_(paired)_trimmed_(paired)_contig_2636_cov=28_1005_1772_+	16S rRNA (guanine(527)-N(7))-methyltransferase GidB	Atribacteria_MAG_NorthAtlantic	1	0	0	0	0
OFW47399.1	16S rRNA (guanine(527)-N(7))-methyltransferase RsmG	Actinobacteria bacterium RBG_13_35_12	1	2	1	1	0
OIP26227.1	16S rRNA (guanine(527)-N(7))-methyltransferase RsmG	Dehalococcoidia bacterium CG2_30_46_19	0	1	0	0	0
RJQ32541.1	16S rRNA (guanine(527)-N(7))-methyltransferase RsmG	Peptococcaceae bacterium SURF_MAG	1	0	0	0	0
RJQ39139.1	16S rRNA (guanine(527)-N(7))-methyltransferase RsmG	Dehalococcoidia bacterium	0	0	0	0	1
fig|373903.4.peg.1080	16S rRNA (guanine(966)-N(2))-methyltransferase (EC 2.1.1.171) ## SSU rRNA m(2)G966	Halothermothrix orenii H 168	2	0	0	0	0
15sec1B_S1_L001_R1_001_(paired)_trimmed_(paired)_contig_16184_cov=32_997_2033_+	16S rRNA (guanine(966)-N(2))-methyltransferase RsmD	Chloroflexi_MAG_NorthAtlantic	6	4	3	11	8
15sec1B_S1_L001_R1_001_(paired)_trimmed_(paired)_contig_16206_cov=17_1171_2211_-	16S rRNA (guanine(966)-N(2))-methyltransferase RsmD	Chloroflexi_MAG_NorthAtlantic	2	1	0	1	1
15sec1B_S1_L001_R1_001_(paired)_trimmed_(paired)_contig_18835_cov=12_1743_3552_+	16S rRNA (guanine(966)-N(2))-methyltransferase RsmD	Chloroflexi_MAG_NorthAtlantic	2	3	0	3	3
KPK24206.1	16S rRNA (guanine(966)-N(2))-methyltransferase RsmD	Dehalococcoidia bacterium SG8_51_3	0	0	1	1	0
OEU77041.1	16S rRNA (guanine(966)-N(2))-methyltransferase RsmD	Desulfobacterales bacterium C00003060	0	0	0	0	1
OFW64565.1	16S rRNA (guanine(966)-N(2))-methyltransferase RsmD	Actinobacteria bacterium RBG_19FT_COMBO_36_27	0	1	1	1	0
OGD13164.1	16S rRNA (guanine(966)-N(2))-methyltransferase RsmD	Candidatus Aminicenantes bacterium RBG_16_63_14	0	1	0	1	0
OGD14235.1	16S rRNA (guanine(966)-N(2))-methyltransferase RsmD	Candidatus Atribacteria bacterium RBG_19FT_COMBO_35_14	1	1	1	2	0
OGD23831.1	16S rRNA (guanine(966)-N(2))-methyltransferase RsmD	Candidatus Aminicenantes bacterium RBG_13_64_14	1	0	0	0	0
OGN96712.1	16S rRNA (guanine(966)-N(2))-methyltransferase RsmD	Chloroflexi bacterium RBG_13_51_36	0	1	2	2	2
OGO00332.1	16S rRNA (guanine(966)-N(2))-methyltransferase RsmD	Chloroflexi bacterium RBG_13_52_12	0	0	0	1	0
OGO01794.1	16S rRNA (guanine(966)-N(2))-methyltransferase RsmD	Chloroflexi bacterium RBG_13_52_14	0	0	2	1	0
OGO13341.1	16S rRNA (guanine(966)-N(2))-methyltransferase RsmD	Chloroflexi bacterium RBG_13_68_17	0	0	1	0	0
OGO35126.1	16S rRNA (guanine(966)-N(2))-methyltransferase RsmD	Chloroflexi bacterium RBG_16_56_8	1	0	1	1	2
OGO58695.1	16S rRNA (guanine(966)-N(2))-methyltransferase RsmD	Chloroflexi bacterium RBG_19FT_COMBO_47_15	0	0	1	1	1
OGO63116.1	16S rRNA (guanine(966)-N(2))-methyltransferase RsmD	Chloroflexi bacterium RBG_19FT_COMBO_55_16	0	0	1	1	0
OIP28051.1	16S rRNA (guanine(966)-N(2))-methyltransferase RsmD	Dehalococcoidia bacterium CG2_30_46_9	0	1	0	0	0
OIP32977.1	16S rRNA (guanine(966)-N(2))-methyltransferase RsmD	Deltaproteobacteria bacterium CG2_30_43_15	1	0	0	0	0
OPX18605.1	16S rRNA (guanine(966)-N(2))-methyltransferase RsmD	Candidatus Omnitrophica bacterium 4484_100	0	0	1	0	0
RJQ40405.1	16S rRNA (uracil(1498)-N(3))-methyltransferase	Anaerolineaceae bacterium SURF_MAG	0	0	0	1	0
KPJ48347.1	16S rRNA methyltransferase	Dehalococcoidia bacterium DG_22	0	0	0	1	0
15sec1B_S1_L001_R1_001_(paired)_trimmed_(paired)_contig_17148_cov=14_1284_1811_-	16S rRNA processing protein RimM	Chloroflexi_MAG_NorthAtlantic	0	2	0	0	0
15sec1B_S1_L001_R1_001_(paired)_trimmed_(paired)_contig_17891_cov=19_2256_2777_-	16S rRNA processing protein RimM	Chloroflexi_MAG_NorthAtlantic	2	3	3	5	1
15sec1B_S1_L001_R1_001_(paired)_trimmed_(paired)_contig_17892_cov=54_2560_3087_-	16S rRNA processing protein RimM	Chloroflexi_MAG_NorthAtlantic	0	0	0	0	1
15sec1B_S1_L001_R1_001_(paired)_trimmed_(paired)_contig_21175_cov=27_3695_4219_+	16S rRNA processing protein RimM	Chloroflexi_MAG_NorthAtlantic	3	1	0	1	1
15sec1B_S1_L001_R1_001_(paired)_trimmed_(paired)_contig_22708_cov=5_272_1061_+	16S rRNA processing protein RimM	Chloroflexi_MAG_NorthAtlantic	0	0	2	2	0
15sec1B_S1_L001_R1_001_(paired)_trimmed_(paired)_contig_28867_cov=22_217_597_-	16S rRNA processing protein RimM	Chloroflexi_MAG_NorthAtlantic	0	0	0	1	0
OFW49704.1	16S rRNA processing protein RimM	Actinobacteria bacterium RBG_13_35_12	1	1	1	1	0
OGC89477.1	16S rRNA processing protein RimM	candidate division Zixibacteria bacterium RBG_16_53_22	0	0	0	1	0
OGD12894.1	16S rRNA processing protein RimM	Candidatus Aminicenantes bacterium RBG_16_66_30	1	0	0	0	0
OGD14217.1	16S rRNA processing protein RimM	Candidatus Atribacteria bacterium RBG_19FT_COMBO_35_14	0	0	0	1	0
OGD29134.1	16S rRNA processing protein RimM	Candidatus Aminicenantes bacterium RBG_19FT_COMBO_59_29	0	0	0	0	1
OGD31587.1	16S rRNA processing protein RimM	Candidatus Aminicenantes bacterium RBG_19FT_COMBO_58_17	0	0	0	1	0
OGO04127.1	16S rRNA processing protein RimM	Chloroflexi bacterium RBG_13_54_9	0	0	0	0	1
OGO37219.1	16S rRNA processing protein RimM	Chloroflexi bacterium RBG_16_56_8	1	0	0	2	1
OGO72656.1	16S rRNA processing protein RimM	Chloroflexi bacterium RBG_19FT_COMBO_56_12	0	0	0	1	0
OQX62542.1	16S rRNA processing protein RimM	Anaerolinea sp. 4484_236	0	0	1	1	0
fig|509190.6.peg.4222	16S rRNA processing protein RimM	Caulobacter segnis ATCC 21756	0	0	0	0	1
fig|1163408.3.peg.766	18K peptidoglycan-associated outer membrane lipoprotein; Peptidoglycan-associated lipoprotein precursor; Outer membrane protein P6; OmpA/MotB precursor	Rhodanobacter fulvus Jip2	0	0	0	0	1
fig|1144304.3.peg.2445	1-acylglycerol-3-phosphate O-acyltransferase (EC 2.3.1.51)	Caulobacter sp. AP07	0	0	0	0	1
15sec1B_S1_L001_R1_001_(paired)_trimmed_(paired)_contig_9043_cov=143_3479_4304_+	1-acyl-sn-glycerol-3-phosphate acyltransferase	Atribacteria_MAG_NorthAtlantic	0	0	1	1	1
KKK44379.1	1-acyl-sn-glycerol-3-phosphate acyltransferase	Lokiarchaeum sp. GC14_75	0	0	2	2	0
KKK45562.1	1-acyl-sn-glycerol-3-phosphate acyltransferase	Lokiarchaeum sp. GC14_75	0	0	1	3	1
PIW12193.1	1-acyl-sn-glycerol-3-phosphate acyltransferase	Candidatus Atribacteria bacterium CG17_big_fil_post_rev_8_21_14_2_50_34_11	1	0	0	0	0
fig|1195885.3.peg.88	1-acyl-sn-glycerol-3-phosphate acyltransferase (EC 2.3.1.51)	Xanthomonas translucens pv. graminis ART-Xtg29	0	0	0	0	1
fig|743718.4.peg.68	1-acyl-sn-glycerol-3-phosphate acyltransferase (EC 2.3.1.51)	Isoptericola variabilis 225	0	0	0	0	1
96170.peg.530	1-acyl-sn-glycerol-3-phosphate acyltransferase /9_0140 (EC 2.3.1.51) 5151:5837	SPPG9_Chloroflexi_MAG	0	0	0	1	1
15sec1B_S1_L001_R1_001_(paired)_trimmed_(paired)_contig_20831_cov=26_1_558_+	1-acyl-sn-glycerol-3-phosphate acyltransferases	Atribacteria_MAG_NorthAtlantic	0	0	1	0	0
15sec1B_S1_L001_R1_001_(paired)_trimmed_(paired)_contig_26530_cov=3_378_765_+	1-acyl-sn-glycerol-3-phosphate acyltransferases	Atribacteria_MAG_NorthAtlantic	0	1	0	0	0
KYH37914.1	1-aminocyclopropane-1-carboxylate deaminase	Candidatus Bathyarchaeota archaeon B25	0	2	0	0	0
KKK42416.1	1-deoxy-11-beta-hydroxypentalenate dehydrogenase	Lokiarchaeum sp. GC14_75	0	0	2	2	0
15sec1B_S1_L001_R1_001_(paired)_trimmed_(paired)_contig_13737_cov=40_407_1011_+	1-deoxy-D-xylulose 5-phosphate reductoisomerase	Atribacteria_MAG_NorthAtlantic	0	0	0	0	1
KFN37626.1	1-deoxy-D-xylulose 5-phosphate reductoisomerase	Smithella sp. F21	1	1	1	1	0
KPJ51591.1	1-deoxy-D-xylulose 5-phosphate reductoisomerase	Dehalococcoidia bacterium DG_22	0	0	0	1	0
KPJ54738.1	1-deoxy-D-xylulose 5-phosphate reductoisomerase	Dehalococcoidia bacterium DG_18	3	0	1	2	3
KPK46524.1	1-deoxy-D-xylulose 5-phosphate reductoisomerase	Dehalococcoidia bacterium SM23_28_2	0	0	0	1	0
fig|509190.6.peg.2249	1-deoxy-D-xylulose 5-phosphate reductoisomerase (EC 1.1.1.267)	Caulobacter segnis ATCC 21756	0	0	0	0	1
fig|743721.3.peg.927	1-deoxy-D-xylulose 5-phosphate reductoisomerase (EC 1.1.1.267)	Pseudoxanthomonas suwonensis 11-1	0	0	0	0	1
KPK21458.1	1-deoxy-D-xylulose 5-phosphate reductoisomerase, partial	Dehalococcoidia bacterium SG8_51_3	0	0	0	1	0
fig|1211114.3.peg.1521	1-deoxy-D-xylulose 5-phosphate synthase (EC 2.2.1.7)	Pseudoxanthomonas sp. GW2	0	0	0	0	1
fig|190650.1.peg.2051	1-deoxy-D-xylulose 5-phosphate synthase (EC 2.2.1.7)	Caulobacter crescentus CB15	0	0	0	0	1
fig|325240.15.peg.3314	1-deoxy-D-xylulose 5-phosphate synthase (EC 2.2.1.7)	Shewanella baltica OS155	0	0	0	1	0
fig|429009.3.peg.1405	1-deoxy-D-xylulose 5-phosphate synthase (EC 2.2.1.7)	Ammonifex degensii KC4	0	0	0	1	1
fig|458817.3.peg.1390	1-deoxy-D-xylulose 5-phosphate synthase (EC 2.2.1.7)	Shewanella halifaxensis HAW-EB4	0	1	0	0	0
fig|471821.5.peg.520	1-deoxy-D-xylulose 5-phosphate synthase (EC 2.2.1.7)	uncultured Termite group 1 bacterium phylotype Rs-D17	1	1	1	1	1
fig|509190.6.peg.1393	1-deoxy-D-xylulose 5-phosphate synthase (EC 2.2.1.7)	Caulobacter segnis ATCC 21756	0	0	0	0	1
fig|667014.3.peg.1590	1-deoxy-D-xylulose 5-phosphate synthase (EC 2.2.1.7)	Thermodesulfatator indicus DSM 15286	1	0	0	0	0
fig|880072.3.peg.752	1-deoxy-D-xylulose 5-phosphate synthase (EC 2.2.1.7)	Desulfobacca acetoxidans DSM 11109	1	0	0	0	1
15sec1B_S1_L001_R1_001_(paired)_trimmed_(paired)_contig_11275_cov=47_1_1199_+	1-deoxy-D-xylulose-5-phosphate reductoisomerase	Atribacteria_MAG_NorthAtlantic	1	0	0	2	1
15sec1B_S1_L001_R1_001_(paired)_trimmed_(paired)_contig_2796_cov=18_1_2289_+	1-deoxy-D-xylulose-5-phosphate reductoisomerase	Chloroflexi_MAG_NorthAtlantic	9	7	2	11	7
OGC41959.1	1-deoxy-D-xylulose-5-phosphate reductoisomerase	candidate division WOR-3 bacterium RBG_13_43_14	0	0	1	0	0
OGC92118.1	1-deoxy-D-xylulose-5-phosphate reductoisomerase	candidate division Zixibacteria bacterium RBG_16_53_22	0	0	0	1	0
OGD22800.1	1-deoxy-D-xylulose-5-phosphate reductoisomerase	Candidatus Aminicenantes bacterium RBG_16_63_16	1	1	1	1	2
OGD27296.1	1-deoxy-D-xylulose-5-phosphate reductoisomerase	Candidatus Aminicenantes bacterium RBG_19FT_COMBO_59_29	0	0	1	0	0
OGD34848.1	1-deoxy-D-xylulose-5-phosphate reductoisomerase	Candidatus Aminicenantes bacterium RBG_19FT_COMBO_58_17	0	0	0	1	0
OGN96339.1	1-deoxy-D-xylulose-5-phosphate reductoisomerase	Chloroflexi bacterium RBG_13_51_36	1	2	5	4	5
OGO04965.1	1-deoxy-D-xylulose-5-phosphate reductoisomerase	Chloroflexi bacterium RBG_13_54_8	0	0	1	0	0
OGP66283.1	1-deoxy-D-xylulose-5-phosphate reductoisomerase	Deltaproteobacteria bacterium RBG_16_44_11	0	0	0	1	2
OGP73563.1	1-deoxy-D-xylulose-5-phosphate reductoisomerase	Deltaproteobacteria bacterium RBG_16_49_23	1	0	0	0	0
OGR08940.1	1-deoxy-D-xylulose-5-phosphate reductoisomerase	Desulfobacca sp. RBG_16_58_9	1	0	0	1	1
OHB64672.1	1-deoxy-D-xylulose-5-phosphate reductoisomerase	Planctomycetes bacterium RBG_13_50_24	0	0	0	4	0
OHB79314.1	1-deoxy-D-xylulose-5-phosphate reductoisomerase	Planctomycetes bacterium RBG_16_55_9	1	0	0	0	0
OHB83987.1	1-deoxy-D-xylulose-5-phosphate reductoisomerase	Planctomycetes bacterium RBG_19FT_COMBO_48_8	2	0	0	1	0
OQY16894.1	1-deoxy-D-xylulose-5-phosphate reductoisomerase	Desulfobacterium sp. 4572_20	1	0	0	0	1
KFM15680.1	1-deoxy-D-xylulose-5-phosphate reductoisomerase protein	Marine Group I thaumarchaeote SCGC AAA799-D11	0	0	1	1	0
OGO48171.1	1-deoxy-D-xylulose-5-phosphate reductoisomerase, partial	Chloroflexi bacterium RBG_16_64_32	0	2	0	0	0
15sec1B_S1_L001_R1_001_(paired)_trimmed_(paired)_contig_1023_cov=173_4987_6876_-	1-deoxy-D-xylulose-5-phosphate synthase	Chloroflexi_MAG_NorthAtlantic	11	9	5	12	7
15sec1B_S1_L001_R1_001_(paired)_trimmed_(paired)_contig_10338_cov=9_1_655_-	1-deoxy-D-xylulose-5-phosphate synthase	Chloroflexi_MAG_NorthAtlantic	0	1	0	0	0
15sec1B_S1_L001_R1_001_(paired)_trimmed_(paired)_contig_16444_cov=15_473_1204_-	1-deoxy-D-xylulose-5-phosphate synthase	Chloroflexi_MAG_NorthAtlantic	1	2	0	1	0
15sec1B_S1_L001_R1_001_(paired)_trimmed_(paired)_contig_35387_cov=4_1_768_+	1-deoxy-D-xylulose-5-phosphate synthase	Chloroflexi_MAG_NorthAtlantic	1	0	0	1	0
KPQ41966.1	1-deoxy-D-xylulose-5-phosphate synthase	Candidatus Methanoperedens sp. BLZ1	0	0	0	4	0
KPQ41967.1	1-deoxy-D-xylulose-5-phosphate synthase	Candidatus Methanoperedens sp. BLZ1	0	0	0	4	0
OEU61772.1	1-deoxy-D-xylulose-5-phosphate synthase	Desulfobacterales bacterium PC51MH44	0	0	1	0	0
OEU78242.1	1-deoxy-D-xylulose-5-phosphate synthase	Desulfobacterales bacterium C00003060	0	0	0	0	2
OGC43716.1	1-deoxy-D-xylulose-5-phosphate synthase	candidate division WOR-3 bacterium RBG_13_43_14	0	0	1	0	0
OGC91390.1	1-deoxy-D-xylulose-5-phosphate synthase	candidate division Zixibacteria bacterium RBG_16_53_22	0	0	0	1	0
OGD27784.1	1-deoxy-D-xylulose-5-phosphate synthase	Candidatus Aminicenantes bacterium RBG_19FT_COMBO_59_29	1	0	0	1	0
OGD27987.1	1-deoxy-D-xylulose-5-phosphate synthase	Candidatus Aminicenantes bacterium RBG_19FT_COMBO_59_29	1	1	1	1	3
OGL45802.1	1-deoxy-D-xylulose-5-phosphate synthase	Candidatus Schekmanbacteria bacterium RBG_16_38_11	0	1	0	0	0
OGN97122.1	1-deoxy-D-xylulose-5-phosphate synthase	Chloroflexi bacterium RBG_13_51_36	2	1	5	3	4
OGN98734.1	1-deoxy-D-xylulose-5-phosphate synthase	Chloroflexi bacterium RBG_13_51_52	0	0	1	0	0
OGO36888.1	1-deoxy-D-xylulose-5-phosphate synthase	Chloroflexi bacterium RBG_16_57_8	0	0	1	1	0
OGP72663.1	1-deoxy-D-xylulose-5-phosphate synthase	Deltaproteobacteria bacterium RBG_13_58_19	0	0	0	0	1
OKZ71483.1	1-deoxy-D-xylulose-5-phosphate synthase	Clostridiales bacterium 41_12_two_minus	0	1	0	0	0
OQY17192.1	1-deoxy-D-xylulose-5-phosphate synthase	Desulfobacterium sp. 4572_20	1	0	1	0	1
RJP58441.1	1-deoxy-D-xylulose-5-phosphate synthase	Deltaproteobacteria bacterium SURF_MAG	1	0	1	1	1
RJQ20583.1	1-deoxy-D-xylulose-5-phosphate synthase	Nitrospiraceae bacterium SURF_MAG	1	1	1	1	0
SFM73407.1	1-deoxy-D-xylulose-5-phosphate synthase	Thermodesulforhabdus norvegica	0	0	1	0	0
WP_012175082.1	1-deoxy-D-xylulose-5-phosphate synthase	Desulfococcus oleovorans	0	2	0	0	0
fig|373903.4.peg.830	1-hydroxy-2-methyl-2-(E)-butenyl 4-diphosphate synthase (EC 1.17.7.1)	Halothermothrix orenii H 168	1	1	2	3	2
fig|665571.4.peg.1184	1-hydroxy-2-methyl-2-(E)-butenyl 4-diphosphate synthase (EC 1.17.7.1)	Spirochaeta thermophila DSM 6192	0	0	0	1	0
fig|697303.4.peg.128	1-hydroxy-2-methyl-2-(E)-butenyl 4-diphosphate synthase (EC 1.17.7.1)	Thermoanaerobacter wiegelii Rt8.B1	1	0	1	1	1
15sec1B_S1_L001_R1_001_(paired)_trimmed_(paired)_contig_13346_cov=16_1_228_-	1-phosphofructokinase	Chloroflexi_MAG_NorthAtlantic	0	1	0	0	0
15sec1B_S1_L001_R1_001_(paired)_trimmed_(paired)_contig_6052_cov=11_1_738_+	1-phosphofructokinase	Chloroflexi_MAG_NorthAtlantic	2	0	0	1	0
KUK56467.1	1-phosphofructokinase	Atribacteria bacterium 34_128	0	0	0	1	0
OGO06508.1	1-phosphofructokinase	Chloroflexi bacterium RBG_13_56_8b	3	7	1	4	5
RJP65896.1	1-phosphofructokinase family hexose kinase	Candidatus Abyssubacteria bacterium SURF_17 SURF_MAG	0	0	1	0	0
KFM21249.1	1-phosphofructokinase protein	Marine Group I thaumarchaeote SCGC AAA799-B03	0	0	1	1	0
KQC14132.1	1-pyrroline-5-carboxylate dehydrogenase	Desulfuromonas sp. SDB	0	0	0	1	0
OGD31756.1	1-pyrroline-5-carboxylate dehydrogenase	Candidatus Aminicenantes bacterium RBG_19FT_COMBO_58_17	1	1	0	2	3
OGO19807.1	1-pyrroline-5-carboxylate dehydrogenase	Chloroflexi bacterium RBG_16_48_8	0	1	0	0	0
OGO27983.1	1-pyrroline-5-carboxylate dehydrogenase	Chloroflexi bacterium RBG_16_54_18	0	0	1	0	0
OGO29365.1	1-pyrroline-5-carboxylate dehydrogenase	Chloroflexi bacterium RBG_16_52_11	0	0	1	1	0
OGO66922.1	1-pyrroline-5-carboxylate dehydrogenase	Chloroflexi bacterium RBG_19FT_COMBO_62_14	0	0	1	0	0
OGS60518.1	1-pyrroline-5-carboxylate dehydrogenase	Euryarchaeota archaeon RBG_19FT_COMBO_69_17	0	0	0	0	1
OHB85144.1	1-pyrroline-5-carboxylate dehydrogenase	Planctomycetes bacterium RBG_16_64_12	1	0	0	4	0
OIP30536.1	1-pyrroline-5-carboxylate dehydrogenase	Deltaproteobacteria bacterium CG2_30_63_29	1	1	1	0	0
OPX18133.1	1-pyrroline-5-carboxylate dehydrogenase	Candidatus Omnitrophica bacterium 4484_100	0	0	1	0	0
PCI39565.1	1-pyrroline-5-carboxylate dehydrogenase	Elusimicrobia bacterium	0	0	0	0	1
OGO71626.1	2-(1,2-epoxy-1,2-dihydrophenyl)acetyl-CoA isomerase	Chloroflexi bacterium RBG_19FT_COMBO_62_14	0	1	1	0	0
KPV64573.1	2-(3-amino-3-carboxypropyl)histidine synthase	Candidatus Bathyarchaeota archaeon BA2	2	0	0	3	3
KKK45767.1	2-(R)-hydroxypropyl-CoM dehydrogenase	Lokiarchaeum sp. GC14_75	0	0	1	0	0
OGD20099.1	2,3,4,5-tetrahydropyridine-2,6-dicarboxylate N-acetyltransferase	Candidatus Aminicenantes bacterium RBG_13_64_14	1	1	1	1	2
fig|1034346.3.peg.3002	2,3,4,5-tetrahydropyridine-2,6-dicarboxylate N-acetyltransferase (EC 2.3.1.89)	Clostridiaceae bacterium JC118	0	0	1	0	0
fig|1221327.3.peg.142	2,3,4,5-tetrahydropyridine-2,6-dicarboxylate N-acetyltransferase (EC 2.3.1.89)	Clostridium botulinum CDC66177	0	0	1	0	0
fig|209709.3.peg.4342	2,3,4,5-tetrahydropyridine-2,6-dicarboxylate N-acetyltransferase (EC 2.3.1.89)	Caldilinea aerophila DSM 14535 = NBRC 104270	0	0	0	2	0
fig|219305.4.peg.4020	2,3,4,5-tetrahydropyridine-2,6-dicarboxylate N-acetyltransferase (EC 2.3.1.89)	Micromonospora sp. ATCC 39149	1	0	0	0	0
fig|298701.3.peg.1815	2,3,4,5-tetrahydropyridine-2,6-dicarboxylate N-acetyltransferase (EC 2.3.1.89)	Desulfovibrio sp. A2	0	0	0	1	0
fig|768670.3.peg.1897	2,3,4,5-tetrahydropyridine-2,6-dicarboxylate N-acetyltransferase (EC 2.3.1.89)	Calditerrivibrio nitroreducens DSM 19672	0	0	0	1	0
fig|1261556.3.peg.2464	2,3,4,5-tetrahydropyridine-2,6-dicarboxylate N-succinyltransferase (EC 2.3.1.117)	Xanthomonas translucens pv. translucens DSM 18974	0	0	0	1	1
fig|509190.6.peg.3955	2,3,4,5-tetrahydropyridine-2,6-dicarboxylate N-succinyltransferase (EC 2.3.1.117)	Caulobacter segnis ATCC 21756	0	0	0	0	2
KKK44050.1	2,3-bisphosphoglycerate-dependent phosphoglycerate mutase	Lokiarchaeum sp. GC14_75	0	0	3	1	0
KKK45673.1	2,3-bisphosphoglycerate-dependent phosphoglycerate mutase	Lokiarchaeum sp. GC14_75	0	0	0	1	0
96170.peg.635	2,3-bisphosphoglycerate-independent /9_0642 phosphoglycerate mutase, archaeal type (EC 5.4.2.1) 634:1965	SPPG9_Chloroflexi_MAG	0	0	0	1	0
KPV64039.1	2,3-bisphosphoglycerate-independent phosphoglycerate mutase	Candidatus Bathyarchaeota archaeon BA1	0	0	0	0	1
KPV64262.1	2,3-bisphosphoglycerate-independent phosphoglycerate mutase	Candidatus Bathyarchaeota archaeon BA2	2	0	0	1	1
OGO59244.1	2,3-bisphosphoglycerate-independent phosphoglycerate mutase	Chloroflexi bacterium RBG_19FT_COMBO_47_9	0	1	0	0	0
PXF51509.1	2,3-bisphosphoglycerate-independent phosphoglycerate mutase	ANME-1 cluster archaeon	1	2	1	1	0
PXF52546.1	2,3-bisphosphoglycerate-independent phosphoglycerate mutase	ANME-1 cluster archaeon	2	1	3	4	2
RJR28501.1	2,3-bisphosphoglycerate-independent phosphoglycerate mutase	Candidatus Microgenomates bacterium SURF_MAG	0	1	0	0	0
fig|411463.4.peg.2429	2,3-bisphosphoglycerate-independent phosphoglycerate mutase (EC 5.4.2.1)	Eubacterium ventriosum ATCC 27560	0	0	0	0	1
fig|56780.10.peg.1962	2,3-bisphosphoglycerate-independent phosphoglycerate mutase (EC 5.4.2.1)	Syntrophus aciditrophicus SB	0	0	0	1	0
15sec1B_S1_L001_R1_001_(paired)_trimmed_(paired)_contig_19640_cov=2_93_689_-	2,3-bisphosphoglycerate-independent phosphoglycerate mutase, archaeal form	Atribacteria_MAG_NorthAtlantic	0	0	1	0	1
fig|56780.10.peg.126	2,3-bisphosphoglycerate-independent phosphoglycerate mutase, archaeal type (EC 5.4.2.1)	Syntrophus aciditrophicus SB	1	0	0	0	0
'15sec1B_S1_L001_R1_001_(paired)_trimmed_(paired)_contig_161_cov=122_1895_3551_+	2'',3''-cyclic-nucleotide 2''-phosphodiesterase / 3''-nucleotidase	Atribacteria_MAG_NorthAtlantic'	0	0	0	1	1
fig|1089553.3.peg.529	2,3-diketo-5-methylthiopentyl-1-phosphate enolase (EC 5.3.2.5)	Thermacetogenium phaeum DSM 12270	3	0	1	1	1
fig|1211114.3.peg.2760	2,3-diketo-5-methylthiopentyl-1-phosphate enolase-phosphatase (EC 3.1.3.77)	Pseudoxanthomonas sp. GW2	0	0	0	0	1
KKK40823.1	2,3-dimethylmalate dehydratase large subunit	Lokiarchaeum sp. GC14_75	0	0	0	1	0
KKK40903.1	2,3-dimethylmalate dehydratase large subunit	Lokiarchaeum sp. GC14_75	0	0	0	1	0
KKK42905.1	2,3-dimethylmalate dehydratase large subunit	Lokiarchaeum sp. GC14_75	0	0	5	1	0
KKK43289.1	2,3-dimethylmalate dehydratase large subunit	Lokiarchaeum sp. GC14_75	0	0	2	2	0
KKK40904.1	2,3-dimethylmalate dehydratase small subunit	Lokiarchaeum sp. GC14_75	0	0	0	2	0
KKK43290.1	2,3-dimethylmalate dehydratase small subunit	Lokiarchaeum sp. GC14_75	0	0	2	0	0
fig|573413.5.peg.579	2,4-diaminobutyrate 4-transaminase( EC:2.6.1.76 )	Spirochaeta smaragdinae DSM 11293	3	1	2	3	2
15sec1B_S1_L001_R1_001_(paired)_trimmed_(paired)_contig_863_cov=152_1_1082_-	2,4-dienoyl-CoA reductase	Atribacteria_MAG_NorthAtlantic	1	0	1	1	1
CAMPEP0201285034	2,4-dienoyl-CoA reductase	Undescribed_Undescribed	3	0	2	0	4
SFQ16462.1	2,4-dienoyl-CoA reductase	Caldicoprobacter faecalis	0	0	1	1	0
fig|1089553.3.peg.2061	2,4-dienoyl-CoA reductase	NADPH (EC 1.3.1.34) [Thermacetogenium phaeum DSM 12270	0	0	0	1	0
fig|264732.11.peg.2232	2,4-dienoyl-CoA reductase	NADPH (EC 1.3.1.34) [Moorella thermoacetica ATCC 39073	0	1	0	0	0
fig|273068.3.peg.2235	2,4-dienoyl-CoA reductase	NADPH (EC 1.3.1.34) [Thermoanaerobacter tengcongensis MB4	1	0	1	0	1
fig|697303.4.peg.1728	2,4-dienoyl-CoA reductase	NADPH (EC 1.3.1.34) [Thermoanaerobacter wiegelii Rt8.B1	0	1	0	0	0
fig|706587.4.peg.2574	2,4-dienoyl-CoA reductase	NADPH (EC 1.3.1.34) [Desulfomonile tiedjei DSM 6799	0	0	1	1	0
EMR73043.1	2,4-dihydroxyhept-2-ene-1,7-dioic acid aldolase	Thaumarchaeota archaeon SCGC AB-539-E09	0	0	1	0	0
OGO45804.1	2,4-dihydroxyhept-2-ene-1,7-dioic acid aldolase	Chloroflexi bacterium RBG_16_64_32	0	1	0	2	0
OGP16198.1	2,4-dihydroxyhept-2-ene-1,7-dioic acid aldolase	Deltaproteobacteria bacterium GWA2_55_82	1	0	0	0	0
OGQ05100.1	2,4-dihydroxyhept-2-ene-1,7-dioic acid aldolase	Deltaproteobacteria bacterium RIFCSPHIGHO2_01_FULL_43_49	0	0	0	1	0
OGU72639.1	2,4-dihydroxyhept-2-ene-1,7-dioic acid aldolase	Ignavibacteria bacterium RBG_16_34_14	0	0	0	2	0
OQY59763.1	2,4-dihydroxyhept-2-ene-1,7-dioic acid aldolase	Desulfobacteraceae bacterium 4572_88	0	0	1	0	0
WP_045213317.1	2,4-dihydroxyhept-2-ene-1,7-dioic acid aldolase	Desulfonatronovibrio magnus	0	0	0	0	1
WP_048135806.1	2,4-dihydroxyhept-2-ene-1,7-dioic acid aldolase	Methanolobus tindarius	0	0	0	1	0
fig|497964.5.peg.3573	2,4-dihydroxyhept-2-ene-1,7-dioic acid aldolase (EC 4.1.2.n4)	Chthoniobacter flavus Ellin428	0	0	0	1	0
fig|761193.3.peg.2955	2,4-dihydroxyhept-2-ene-1,7-dioic acid aldolase (EC 4.1.2.n4)	Runella slithyformis DSM 19594	1	0	0	0	0
fig|396598.3.peg.2210	2,4-diketo-3-deoxy-L-fuconate hydrolase	Burkholderia graminis C4D1M	0	0	0	0	1
KKK41990.1	2',5' RNA ligase family	Lokiarchaeum sp. GC14_75	0	0	3	2	0
KPV64196.1	2',5' RNA ligase family	Candidatus Bathyarchaeota archaeon BA2	1	0	0	0	1
KPV65326.1	2',5' RNA ligase family	Candidatus Bathyarchaeota archaeon BA1	1	0	0	1	1
PBO84622.1	2,5-diamino-6-(ribosylamino)-4(3H)-pyrimidinone 5'-phosphate reductase	Thaumarchaeota archaeon	0	0	1	2	0
WP_004590563.1	2,5-diamino-6-(ribosylamino)-4(3H)-pyrimidinone 5'-phosphate reductase	Methanocaldococcus villosus	0	0	0	1	0
KPQ44857.1	2,5-dichloro-2,5-cyclohexadiene-1,4-diol dehydrogenase	Candidatus Methanoperedens sp. BLZ1	1	0	0	0	0
OGD54574.1	2,5-dichloro-2,5-cyclohexadiene-1,4-diol dehydrogenase	Candidatus Bathyarchaeota archaeon RBG_13_60_20	1	0	0	2	1
PWB46761.1	2,5-dichloro-2,5-cyclohexadiene-1,4-diol dehydrogenase	Dehalococcoidia bacterium	0	0	1	1	0
fig|190650.1.peg.245	2,5-dichloro-2,5-cyclohexadiene-1,4-diol dehydrogenase	Caulobacter crescentus CB15	0	0	0	0	1
fig|190650.1.peg.93	2,5-dichloro-2,5-cyclohexadiene-1,4-diol dehydrogenase	Caulobacter crescentus CB15	0	0	0	0	1
RJP22300.1	2,6-beta-D-fructofuranosidase	Candidatus Omnitrophica bacterium SURF_MAG	2	0	0	0	0
AJM93158.1	2:oxoacid-ferredoxin oxidoreductase, beta subunit	Candidatus Nitrosopumilus piranensis	0	0	0	1	0
AJW71440.1	2:oxoacid-ferredoxin oxidoreductase, fused alpha and gamma subunit	Candidatus Nitrosopumilus adriaticus	0	0	0	0	1
fig|335543.9.peg.4261	238aa long hypothetical arylmalonate decarboxylase	Syntrophobacter fumaroxidans MPOB	0	0	0	1	1
KFM19893.1	23-bisphosphoglycerate-independent phosphoglycerate mutase protein	Marine Group I thaumarchaeote SCGC AAA799-P11	0	0	1	0	0
OGC89509.1	23S rRNA (adenine(2503)-C(2))-methyltransferase	candidate division Zixibacteria bacterium RBG_16_53_22	0	0	0	1	0
OGG43680.1	23S rRNA (adenine(2503)-C(2))-methyltransferase	Candidatus Jorgensenbacteria bacterium RIFCSPLOWO2_12_FULL_42_11	1	0	1	1	1
OGN98844.1	23S rRNA (adenine(2503)-C(2))-methyltransferase	Chloroflexi bacterium RBG_13_51_52	0	1	0	0	0
OGO01174.1	23S rRNA (adenine(2503)-C(2))-methyltransferase	Chloroflexi bacterium RBG_13_52_12	1	0	0	1	1
OGO13322.1	23S rRNA (adenine(2503)-C(2))-methyltransferase	Chloroflexi bacterium RBG_13_66_10	0	0	1	0	0
OGO39057.1	23S rRNA (adenine(2503)-C(2))-methyltransferase	Chloroflexi bacterium RBG_16_56_8	0	0	0	1	0
OGW75418.1	23S rRNA (adenine(2503)-C(2))-methyltransferase	Omnitrophica bacterium RBG_13_46_9	0	1	1	1	0
OPX18035.1	23S rRNA (adenine(2503)-C(2))-methyltransferase	Candidatus Omnitrophica bacterium 4484_100	0	0	1	0	0
OQY17606.1	23S rRNA (adenine(2503)-C(2))-methyltransferase	Desulfobacterium sp. 4572_20	1	0	1	0	0
OQY40190.1	23S rRNA (adenine(2503)-C(2))-methyltransferase	Candidatus Atribacteria bacterium 4572_76	1	1	2	2	1
RJQ38693.1	23S rRNA (adenine(2503)-C(2))-methyltransferase RlmN	Dehalococcoidia bacterium	0	0	1	0	1
WP_073035822.1	23S rRNA (adenine(2503)-C(2))-methyltransferase RlmN	Desulfacinum infernum	1	0	0	0	0
fig|188928.3.peg.1027	23S rRNA (guanine-N-2-) -methyltransferase rlmL EC 2.1.1.-)	Xanthomonas oryzae X11-5A	0	0	0	0	1
OFW64115.1	23S rRNA (guanosine(2251)-2'-O)-methyltransferase RlmB	Actinobacteria bacterium RBG_19FT_COMBO_36_27	0	1	1	1	1
OGD17281.1	23S rRNA (guanosine(2251)-2'-O)-methyltransferase RlmB	Candidatus Aminicenantes bacterium RBG_16_63_14	0	0	1	0	0
OGD29542.1	23S rRNA (guanosine(2251)-2'-O)-methyltransferase RlmB	Candidatus Aminicenantes bacterium RBG_13_63_10	1	1	1	2	1
OGD36885.1	23S rRNA (guanosine(2251)-2'-O)-methyltransferase RlmB	Candidatus Aminicenantes bacterium RBG_19FT_COMBO_58_17	1	0	0	1	1
OGO12697.1	23S rRNA (guanosine(2251)-2'-O)-methyltransferase RlmB	Chloroflexi bacterium RBG_16_47_49	0	0	1	0	0
OGO34017.1	23S rRNA (guanosine(2251)-2'-O)-methyltransferase RlmB	Chloroflexi bacterium RBG_16_57_11	0	0	2	0	0
OGO65384.1	23S rRNA (guanosine(2251)-2'-O)-methyltransferase RlmB	Chloroflexi bacterium RBG_19FT_COMBO_50_10	0	0	1	0	0
OGP31546.1	23S rRNA (guanosine(2251)-2'-O)-methyltransferase RlmB	Deltaproteobacteria bacterium GWC2_42_11	1	0	0	0	0
OIP89354.1	23S rRNA (guanosine(2251)-2'-O)-methyltransferase RlmB	Syntrophaceae bacterium CG2_30_49_12	0	1	0	0	0
fig|1210005.3.peg.3400	23S rRNA (guanosine-2'-O-) -methyltransferase rlmB (EC 2.1.1.-)	Stenotrophomonas maltophilia S028	0	0	0	0	1
fig|765420.3.peg.368	23S rRNA (guanosine-2'-O-) -methyltransferase rlmB (EC 2.1.1.-)	Oscillochloris trichoides DG6	0	0	0	1	0
OPX37499.1	23S rRNA (uracil(1939)-C(5))-methyltransferase RlmD	Desulfobacteraceae bacterium 4484_190.2	0	0	0	1	0
OQY16220.1	23S rRNA (uracil(1939)-C(5))-methyltransferase RlmD	Desulfobacterium sp. 4572_20	1	0	1	0	1
15sec1B_S1_L001_R1_001_(paired)_trimmed_(paired)_contig_2325_cov=133_693_1300_+	23S rRNA (uracil-5-)-methyltransferase RumA	Atribacteria_MAG_NorthAtlantic	0	0	0	1	0
15sec1B_S1_L001_R1_001_(paired)_trimmed_(paired)_contig_2557_cov=75_327_1691_+	23S rRNA (uracil-5-)-methyltransferase RumA	Atribacteria_MAG_NorthAtlantic	0	1	0	0	0
RLI62455.1	23S rRNA (uridine(2552)-2'-O)-methyltransferase	Candidatus Thorarchaeota archaeon	0	0	0	1	1
KKR63457.1	23S rRNA gene intervening protein	Candidatus Woesebacteria bacterium GW2011_GWA1_40_45	0	0	0	1	0
GAP06731.1	23S rRNA m(2)A-2503 methyltransferase	Anaerolinea thermolimosa	0	0	1	1	0
GAP08270.1	23S rRNA m(5)U-1939 methyltransferase	Anaerolinea thermolimosa	0	0	2	1	0
KPJ50721.1	23S rRNA methyltransferase	Dehalococcoidia bacterium DG_22	0	0	0	1	1
OGO13375.1	23S rRNA methyltransferase	Chloroflexi bacterium RBG_13_68_17	0	0	1	0	0
fig|1172194.4.peg.1706	23Sr RNA gene	Hydrocarboniphaga effusa AP103	0	0	0	0	1
fig|316273.3.peg.954	23Sr RNA gene	Xanthomonas campestris pv. vesicatoria str. 85-10	0	0	0	0	1
'15sec1B_S1_L001_R1_001_(paired)_trimmed_(paired)_contig_1147_cov=73_1562_2134_-	2''-5'' RNA ligase	Atribacteria_MAG_NorthAtlantic'	1	1	0	1	1
'15sec1B_S1_L001_R1_001_(paired)_trimmed_(paired)_contig_33280_cov=10_801_1271_+	2''-5'' RNA ligase	Chloroflexi_MAG_NorthAtlantic'	4	6	1	5	2
'15sec1B_S1_L001_R1_001_(paired)_trimmed_(paired)_contig_38593_cov=3_233_459_-	2''-5'' RNA ligase	Chloroflexi_MAG_NorthAtlantic'	1	0	0	1	0
EMR75031.1	2''-5'' RNA ligase	Thermoplasmatales archaeon SCGC AB-540-F20	0	0	0	1	0
APV44676.1	2'-5' RNA ligase	Dehalogenimonas formicexedens	1	0	0	0	0
KUO40625.1	2'-5' RNA ligase	Hadesarchaea archaeon DG-33	0	0	0	0	1
OFW62175.1	2'-5' RNA ligase	Actinobacteria bacterium RBG_19FT_COMBO_36_27	0	1	1	1	0
OGD37044.1	2'-5' RNA ligase	Candidatus Aminicenantes bacterium RBG_19FT_COMBO_58_17	1	0	0	1	0
OGD47036.1	2'-5' RNA ligase	Candidatus Bathyarchaeota archaeon RBG_16_57_9	0	0	1	0	0
OGJ16488.1	2'-5' RNA ligase	Candidatus Pacearchaeota archaeon RBG_13_33_26	0	1	0	0	0
OGN96506.1	2'-5' RNA ligase	Chloroflexi bacterium RBG_13_51_36	0	1	2	3	2
OGO01312.1	2'-5' RNA ligase	Chloroflexi bacterium RBG_13_53_26	0	0	1	1	0
OGO07071.1	2'-5' RNA ligase	Chloroflexi bacterium RBG_13_56_8b	2	1	1	2	1
OGO73011.1	2'-5' RNA ligase	Chloroflexi bacterium RBG_19FT_COMBO_56_12	0	0	2	1	0
OGZ34517.1	2'-5' RNA ligase	Candidatus Portnoybacteria bacterium RIFCSPHIGHO2_01_FULL_39_19	0	1	1	1	0
OHB60269.1	2'-5' RNA ligase	Planctomycetes bacterium RBG_13_46_10	0	0	0	3	0
OHB72913.1	2'-5' RNA ligase	Planctomycetes bacterium RBG_16_55_9	1	0	0	0	0
OIP27396.1	2'-5' RNA ligase	Dehalococcoidia bacterium CG2_30_46_9	0	1	0	0	0
OIP75870.1	2'-5' RNA ligase	Parcubacteria group bacterium CG2_30_36_18	0	1	0	0	0
KFM14361.1	2'-5' RNA ligase protein	Marine Group I thaumarchaeote SCGC AAA799-D11	0	0	1	0	0
GAW68000.1	2-acyl-glycerophospho-ethanolamine acyltransferase	Geobacter pelophilus	0	0	0	1	0
KKK44028.1	2-acyl-glycerophospho-ethanolamine acyltransferase	Lokiarchaeum sp. GC14_75	0	0	3	1	0
AFS83258.1	2-alkenal reductase	Candidatus Nitrosopumilus sediminis	0	0	1	2	0
AJM92874.1	2-alkenal reductase	Candidatus Nitrosopumilus piranensis	0	0	1	2	0
KYH42749.1	2-alkenal reductase	Candidatus Bathyarchaeota archaeon B63	1	0	0	1	3
AJW71305.1	2-amino-3,7-dideoxy-D-threo-hept-6-ulosonate synthase	Candidatus Nitrosopumilus adriaticus	0	0	1	1	0
KKK45858.1	2-amino-3,7-dideoxy-D-threo-hept-6-ulosonate synthase	Lokiarchaeum sp. GC14_75	0	0	3	2	1
KPV63553.1	2-amino-3,7-dideoxy-D-threo-hept-6-ulosonate synthase	Candidatus Bathyarchaeota archaeon BA2	1	0	0	0	0
OLS17195.1	2-amino-3,7-dideoxy-D-threo-hept-6-ulosonate synthase	Candidatus Odinarchaeota archaeon LCB_4	0	0	0	0	1
fig|349307.9.peg.520	2-amino-3,7-dideoxy-D-threo-hept-6-ulosonate synthase (EC 2.5.1.-) # AroA'	Methanosaeta thermophila PT	0	0	0	1	0
fig|1053241.3.peg.4834	2-amino-3-carboxymuconate 6-semialdehyde decarboxylase	Bacillus cereus VD169	1	0	0	0	0
96172.peg.276	2-amino-3-carboxymuconate-6-semialdehyde /8_1906 decarboxylase (EC 4.1.1.45) 1668:2645	SPPG8_novelBacterium_MAG	0	0	0	1	0
fig|1206734.4.peg.4215	2-amino-3-carboxymuconate-6-semialdehyde decarboxylase (EC 4.1.1.45)	Nocardia paucivorans NBRC 100373	1	0	0	0	0
fig|1217721.3.peg.1728	2-amino-3-carboxymuconate-6-semialdehyde decarboxylase (EC 4.1.1.45)	Dyella japonica A8	0	0	0	0	1
fig|234267.13.peg.7474	2-amino-3-carboxymuconate-6-semialdehyde decarboxylase (EC 4.1.1.45)	Solibacter usitatus Ellin6076	3	1	1	1	0
fig|456442.10.peg.1030	2-amino-3-carboxymuconate-6-semialdehyde decarboxylase (EC 4.1.1.45)	Methanoregula boonei 6A8	0	1	1	0	0
KON28313.1	2-amino-3-ketobutyrate CoA ligase	miscellaneous Crenarchaeota group archaeon SMTZ1-55	0	0	1	1	0
KPJ59262.1	2-amino-3-ketobutyrate CoA ligase	Latescibacteria bacterium DG_63	0	1	0	0	1
KPK21528.1	2-amino-3-ketobutyrate CoA ligase	Dehalococcoidia bacterium SG8_51_3	0	0	0	1	0
KON31006.1	2-amino-3-ketobutyrate CoA ligase, partial	miscellaneous Crenarchaeota group-15 archaeon DG-45	0	0	0	0	1
fig|1246484.3.peg.3866	2-amino-3-ketobutyrate coenzyme A ligase (EC 2.3.1.29)	Halobacillus sp. BAB-2008	1	1	1	1	1
fig|316274.3.peg.2315	2-amino-3-ketobutyrate coenzyme A ligase (EC 2.3.1.29)	Herpetosiphon aurantiacus ATCC 23779	0	0	0	1	0
fig|518766.5.peg.461	2-amino-3-ketobutyrate coenzyme A ligase (EC 2.3.1.29)	Rhodothermus marinus DSM 4252	0	0	1	0	1
fig|525372.3.peg.2183	2-amino-3-ketobutyrate coenzyme A ligase (EC 2.3.1.29)	Sphingobacterium spiritivorum ATCC 33300	1	0	0	0	1
fig|743721.3.peg.2292	2-amino-3-ketobutyrate coenzyme A ligase (EC 2.3.1.29)	Pseudoxanthomonas suwonensis 11-1	0	0	0	0	1
fig|743722.3.peg.1564	2-amino-3-ketobutyrate coenzyme A ligase (EC 2.3.1.29)	Sphingobacterium sp. 21	1	0	0	1	0
fig|762570.4.peg.2196	2-amino-3-ketobutyrate coenzyme A ligase (EC 2.3.1.29)	Rhodothermus marinus SG0.5JP17-172	1	0	0	1	1
fig|929556.3.peg.3443	2-amino-3-ketobutyrate coenzyme A ligase (EC 2.3.1.29)	Solitalea canadensis DSM 3403	0	0	1	1	0
15sec1B_S1_L001_R1_001_(paired)_trimmed_(paired)_contig_12443_cov=26_4753_5274_+	2-amino-4-hydroxy-6-hydroxymethyldihydropteridine diphosphokinase	Chloroflexi_MAG_NorthAtlantic	1	3	0	0	1
15sec1B_S1_L001_R1_001_(paired)_trimmed_(paired)_contig_29197_cov=6_1_526_+	2-amino-4-hydroxy-6-hydroxymethyldihydropteridine diphosphokinase	Chloroflexi_MAG_NorthAtlantic	0	1	0	0	0
15sec1B_S1_L001_R1_001_(paired)_trimmed_(paired)_contig_29627_cov=12_1_248_+	2-amino-4-hydroxy-6-hydroxymethyldihydropteridine diphosphokinase	Deltaproteobacteria_MAG_NorthAtlantic_putativeSRB	0	1	1	1	0
15sec1B_S1_L001_R1_001_(paired)_trimmed_(paired)_contig_726_cov=31_5702_6202_+	2-amino-4-hydroxy-6-hydroxymethyldihydropteridine diphosphokinase	Chloroflexi_MAG_NorthAtlantic	6	4	2	7	5
OEU67212.1	2-amino-4-hydroxy-6-hydroxymethyldihydropteridine diphosphokinase	Desulfobacterales bacterium PC51MH44	1	0	0	0	0
OGD38442.1	2-amino-4-hydroxy-6-hydroxymethyldihydropteridine diphosphokinase	Candidatus Aminicenantes bacterium RBG_19FT_COMBO_58_17	1	1	0	1	3
OGN91857.1	2-amino-4-hydroxy-6-hydroxymethyldihydropteridine diphosphokinase	Chloroflexi bacterium RBG_13_50_10	0	0	0	1	0
OGN92989.1	2-amino-4-hydroxy-6-hydroxymethyldihydropteridine diphosphokinase	Chloroflexi bacterium RBG_13_50_10	1	1	1	0	0
OGN98143.1	2-amino-4-hydroxy-6-hydroxymethyldihydropteridine diphosphokinase	Chloroflexi bacterium RBG_13_51_36	0	0	1	2	2
OGO13171.1	2-amino-4-hydroxy-6-hydroxymethyldihydropteridine diphosphokinase	Chloroflexi bacterium RBG_13_68_17	0	0	1	0	0
OGO27462.1	2-amino-4-hydroxy-6-hydroxymethyldihydropteridine diphosphokinase	Chloroflexi bacterium RBG_16_54_11	0	0	1	1	0
OGO31715.1	2-amino-4-hydroxy-6-hydroxymethyldihydropteridine diphosphokinase	Chloroflexi bacterium RBG_16_56_11	0	1	1	1	0
OGO35880.1	2-amino-4-hydroxy-6-hydroxymethyldihydropteridine diphosphokinase	Chloroflexi bacterium RBG_16_57_11	0	0	1	0	0
OGO41496.1	2-amino-4-hydroxy-6-hydroxymethyldihydropteridine diphosphokinase	Chloroflexi bacterium RBG_16_57_9	0	0	1	0	0
OGO71783.1	2-amino-4-hydroxy-6-hydroxymethyldihydropteridine diphosphokinase	Chloroflexi bacterium RBG_19FT_COMBO_62_14	0	0	1	0	0
OGP68426.1	2-amino-4-hydroxy-6-hydroxymethyldihydropteridine diphosphokinase	Deltaproteobacteria bacterium RBG_16_44_11	1	0	0	0	0
OGP92135.1	2-amino-4-hydroxy-6-hydroxymethyldihydropteridine diphosphokinase	Deltaproteobacteria bacterium RBG_16_54_18	0	0	0	0	1
OGW51357.1	2-amino-4-hydroxy-6-hydroxymethyldihydropteridine diphosphokinase	Nitrospirae bacterium RBG_19FT_COMBO_42_15	1	1	1	1	0
OHB63847.1	2-amino-4-hydroxy-6-hydroxymethyldihydropteridine diphosphokinase	Planctomycetes bacterium RBG_13_50_24	0	0	0	4	0
OIP26390.1	2-amino-4-hydroxy-6-hydroxymethyldihydropteridine diphosphokinase	Dehalococcoidia bacterium CG2_30_46_9	0	1	0	1	0
OPX17626.1	2-amino-4-hydroxy-6-hydroxymethyldihydropteridine diphosphokinase	Candidatus Omnitrophica bacterium 4484_100	0	0	1	0	0
OQY15920.1	2-amino-4-hydroxy-6-hydroxymethyldihydropteridine diphosphokinase	Desulfobacterium sp. 4572_20	1	0	1	0	1
RJP53910.1	2-amino-4-hydroxy-6-hydroxymethyldihydropteridine diphosphokinase	Anaerolineaceae bacterium SURF_MAG	0	0	1	0	0
OGO61619.1	2-amino-4-hydroxy-6-hydroxymethyldihydropteridine diphosphokinase, partial	Chloroflexi bacterium RBG_19FT_COMBO_48_23	1	0	0	1	0
fig|1185327.3.peg.3490	2-amino-4-hydroxy-6-hydroxymethyldihydropteridine pyrophosphokinase (EC 2.7.6.3)	Xanthomonas axonopodis pv. manihotis str. Xam668	0	0	0	0	1
OEU61860.1	2-amino-4-ketopentanoate thiolase	Desulfobacterales bacterium PC51MH44	0	1	0	0	0
OGO78949.1	2-amino-4-ketopentanoate thiolase	Clostridiales bacterium GWB2_37_7	1	0	1	1	1
fig|391009.4.peg.945	2-amino-4-ketopentanoate thiolase, alpha subunit	Thermosipho melanesiensis BI429	0	0	0	1	1
fig|771875.3.peg.2018	2-amino-4-ketopentanoate thiolase, alpha subunit	Fervidobacterium pennivorans DSM 9078	0	1	0	1	0
fig|857293.11.peg.2577	2-amino-4-ketopentanoate thiolase, alpha subunit	Caloramator australicus RC3	0	0	1	1	0
fig|1089455.3.peg.2197	2-amino-4-ketopentanoate thiolase, beta subunit	Mobilicoccus pelagius NBRC 104925	0	0	0	0	1
fig|555079.3.peg.1594	2-amino-4-ketopentanoate thiolase, beta subunit	Thermosediminibacter oceani DSM 16646	1	0	2	3	1
fig|880478.3.peg.1460	2-amino-4-ketopentanoate thiolase, beta subunit	Thermoanaerobacter siderophilus SR4	0	0	0	1	0
EMR75065.1	2-aminoadipate aminotransferase apoenzyme	Thermoplasmatales archaeon SCGC AB-540-F20	3	0	1	1	0
15sec1B_S1_L001_R1_001_(paired)_trimmed_(paired)_contig_1828__1_620_-	2-C-methyl-D-erythritol 2,4-cyclodiphosphate synthase	Deltaproteobacteria_MAG_NorthAtlantic_putativeSRB	0	0	1	0	0
15sec1B_S1_L001_R1_001_(paired)_trimmed_(paired)_contig_243_cov=178_1_496_+	2-C-methyl-D-erythritol 2,4-cyclodiphosphate synthase	Chloroflexi_MAG_NorthAtlantic	1	0	1	2	1
15sec1B_S1_L001_R1_001_(paired)_trimmed_(paired)_contig_54827_cov=2_1_574_-	2-C-methyl-D-erythritol 2,4-cyclodiphosphate synthase	Deltaproteobacteria_MAG_NorthAtlantic_putativeSRB	1	0	0	0	0
15sec1B_S1_L001_R1_001_(paired)_trimmed_(paired)_contig_7468_cov=40_570_1052_+	2-C-methyl-D-erythritol 2,4-cyclodiphosphate synthase	Atribacteria_MAG_NorthAtlantic	0	0	0	2	0
KPJ52248.1	2-C-methyl-D-erythritol 2,4-cyclodiphosphate synthase	Dehalococcoidia bacterium DG_18	2	0	1	3	2
OFW64111.1	2-C-methyl-D-erythritol 2,4-cyclodiphosphate synthase	Actinobacteria bacterium RBG_19FT_COMBO_36_27	0	1	1	1	0
OGD12604.1	2-C-methyl-D-erythritol 2,4-cyclodiphosphate synthase	Candidatus Aminicenantes bacterium RBG_13_62_12	0	0	0	0	2
OGD37871.1	2-C-methyl-D-erythritol 2,4-cyclodiphosphate synthase	Candidatus Aminicenantes bacterium RBG_19FT_COMBO_58_17	2	1	2	1	2
OGN91659.1	2-C-methyl-D-erythritol 2,4-cyclodiphosphate synthase	Chloroflexi bacterium RBG_13_48_17	0	0	1	1	0
OGN96717.1	2-C-methyl-D-erythritol 2,4-cyclodiphosphate synthase	Chloroflexi bacterium RBG_13_51_36	0	2	3	1	2
OGO00756.1	2-C-methyl-D-erythritol 2,4-cyclodiphosphate synthase	Chloroflexi bacterium RBG_13_52_14	0	0	1	1	0
OGO24495.1	2-C-methyl-D-erythritol 2,4-cyclodiphosphate synthase	Chloroflexi bacterium RBG_16_50_9	0	1	0	1	1
OGQ35452.1	2-C-methyl-D-erythritol 2,4-cyclodiphosphate synthase	Deltaproteobacteria bacterium RIFCSPLOWO2_01_FULL_42_9	1	0	0	0	0
OHB62214.1	2-C-methyl-D-erythritol 2,4-cyclodiphosphate synthase	Planctomycetes bacterium RBG_13_46_10	2	0	0	5	1
PKP57478.1	2-C-methyl-D-erythritol 2,4-cyclodiphosphate synthase	Candidatus Atribacteria bacterium HGW-Atribacteria-1	1	0	1	1	0
WP_042682416.1	2-C-methyl-D-erythritol 2,4-cyclodiphosphate synthase	Anaerosalibacter massiliensis	1	1	0	1	1
fig|340099.6.peg.369	2-C-methyl-D-erythritol 2,4-cyclodiphosphate synthase (EC 4.6.1.12)	Thermoanaerobacter pseudethanolicus ATCC 33223	0	0	0	0	1
fig|679200.3.peg.117	2-C-methyl-D-erythritol 2,4-cyclodiphosphate synthase (EC 4.6.1.12)	Johnsonella ignava ATCC 51276	1	0	1	1	1
fig|717962.3.peg.1947	2-C-methyl-D-erythritol 2,4-cyclodiphosphate synthase (EC 4.6.1.12)	Coprococcus catus GD/7	0	0	1	0	0
OGD28646.1	2-C-methyl-D-erythritol 2,4-cyclodiphosphate synthase, partial	Candidatus Aminicenantes bacterium RBG_19FT_COMBO_59_29	0	0	0	1	0
15sec1B_S1_L001_R1_001_(paired)_trimmed_(paired)_contig_11236_cov=130_672_1452_+	2-C-methyl-D-erythritol 4-phosphate cytidylyltransferase	Chloroflexi_MAG_NorthAtlantic	3	4	1	3	3
15sec1B_S1_L001_R1_001_(paired)_trimmed_(paired)_contig_23291_cov=21_11015_11719_-	2-C-methyl-D-erythritol 4-phosphate cytidylyltransferase	Chloroflexi_MAG_NorthAtlantic	0	1	2	3	2
15sec1B_S1_L001_R1_001_(paired)_trimmed_(paired)_contig_27_cov=41_220_945_+	2-C-methyl-D-erythritol 4-phosphate cytidylyltransferase	Deltaproteobacteria_MAG_NorthAtlantic_putativeSRB	1	0	0	0	0
15sec1B_S1_L001_R1_001_(paired)_trimmed_(paired)_contig_30133_cov=38_298_765_-	2-C-methyl-D-erythritol 4-phosphate cytidylyltransferase	Deltaproteobacteria_MAG_NorthAtlantic_putativeSRB	0	0	0	0	1
15sec1B_S1_L001_R1_001_(paired)_trimmed_(paired)_contig_34312_cov=46_267_737_-	2-C-methyl-D-erythritol 4-phosphate cytidylyltransferase	Deltaproteobacteria_MAG_NorthAtlantic_putativeSRB	0	1	0	1	0
KPJ52247.1	2-C-methyl-D-erythritol 4-phosphate cytidylyltransferase	Dehalococcoidia bacterium DG_18	2	0	1	3	3
KPK48473.1	2-C-methyl-D-erythritol 4-phosphate cytidylyltransferase	Dehalococcoidia bacterium SM23_28_2	0	0	0	1	1
OFW64110.1	2-C-methyl-D-erythritol 4-phosphate cytidylyltransferase	Actinobacteria bacterium RBG_19FT_COMBO_36_27	0	1	1	1	1
OGC81461.1	2-C-methyl-D-erythritol 4-phosphate cytidylyltransferase	candidate division Zixibacteria bacterium RBG_16_43_9	0	0	0	0	1
OGD12605.1	2-C-methyl-D-erythritol 4-phosphate cytidylyltransferase	Candidatus Aminicenantes bacterium RBG_13_62_12	1	1	2	3	2
OGD18304.1	2-C-methyl-D-erythritol 4-phosphate cytidylyltransferase	Candidatus Aminicenantes bacterium RBG_16_63_16	1	0	0	0	0
OGN91661.1	2-C-methyl-D-erythritol 4-phosphate cytidylyltransferase	Chloroflexi bacterium RBG_13_48_17	0	0	2	1	1
OGN96716.1	2-C-methyl-D-erythritol 4-phosphate cytidylyltransferase	Chloroflexi bacterium RBG_13_51_36	0	0	2	1	1
OGO00757.1	2-C-methyl-D-erythritol 4-phosphate cytidylyltransferase	Chloroflexi bacterium RBG_13_52_14	0	0	1	1	0
OGO22907.1	2-C-methyl-D-erythritol 4-phosphate cytidylyltransferase	Chloroflexi bacterium RBG_16_51_9	0	1	0	0	0
OGO24451.1	2-C-methyl-D-erythritol 4-phosphate cytidylyltransferase	Chloroflexi bacterium RBG_16_50_9	0	0	1	1	0
OGP73463.1	2-C-methyl-D-erythritol 4-phosphate cytidylyltransferase	Deltaproteobacteria bacterium RBG_16_49_23	0	1	0	0	0
OGW49187.1	2-C-methyl-D-erythritol 4-phosphate cytidylyltransferase	Nitrospirae bacterium RBG_19FT_COMBO_42_15	1	0	0	0	0
OHB60013.1	2-C-methyl-D-erythritol 4-phosphate cytidylyltransferase	Planctomycetes bacterium RBG_13_46_10	0	0	0	1	0
OHB77031.1	2-C-methyl-D-erythritol 4-phosphate cytidylyltransferase	Planctomycetes bacterium RBG_16_55_9	0	0	0	1	0
OPX17436.1	2-C-methyl-D-erythritol 4-phosphate cytidylyltransferase	Candidatus Omnitrophica bacterium 4484_100	0	0	1	0	0
WP_053964980.1	2-C-methyl-D-erythritol 4-phosphate cytidylyltransferase	Clostridiales bacterium mt11	1	1	1	1	1
fig|500632.7.peg.2533	2-C-methyl-D-erythritol 4-phosphate cytidylyltransferase (EC 2.7.7.60)	Clostridium nexile DSM 1787	1	0	0	0	0
fig|743721.3.peg.921	2-C-methyl-D-erythritol 4-phosphate cytidylyltransferase (EC 2.7.7.60)	Pseudoxanthomonas suwonensis 11-1	0	0	0	0	1
fig|509190.6.peg.2024	2-C-methyl-D-erythritol 4-phosphate cytidylyltransferase (EC 2.7.7.60) / 2-C-methyl-D-erythritol 2,4-cyclodiphosphate synthase (EC 4.6.1.12)	Caulobacter segnis ATCC 21756	0	0	0	0	1
WP_027355172.1	2-Cys peroxiredoxin	Desulfosarcina sp. BuS5	1	0	0	0	0
OHB77013.1	2-dehydro-3-deoxy-6-phosphogalactonate aldolase	Planctomycetes bacterium RBG_16_55_9	1	0	0	0	0
fig|1009370.3.peg.1005	2-dehydro-3-deoxygluconate kinase (EC 2.7.1.45)	Acetonema longum DSM 6540	0	1	1	1	0
fig|1121335.3.peg.795	2-dehydro-3-deoxygluconate kinase (EC 2.7.1.45)	Clostridium stercorarium subsp. stercorarium DSM 8532	0	0	1	1	0
fig|190650.1.peg.1487	2-dehydro-3-deoxygluconate kinase (EC 2.7.1.45)	Caulobacter crescentus CB15	0	0	0	0	1
OGD17335.1	2-dehydro-3-deoxygluconokinase	Candidatus Atribacteria bacterium RBG_19FT_COMBO_35_14	0	3	2	0	0
OGD33852.1	2-dehydro-3-deoxygluconokinase	Candidatus Atribacteria bacterium RBG_16_35_8	1	0	0	1	1
OGO05388.1	2-dehydro-3-deoxygluconokinase	Chloroflexi bacterium RBG_13_56_8	2	0	1	1	1
PKP57507.1	2-dehydro-3-deoxygluconokinase	Candidatus Atribacteria bacterium HGW-Atribacteria-1	0	2	1	0	0
PKP58193.1	2-dehydro-3-deoxygluconokinase	Candidatus Atribacteria bacterium HGW-Atribacteria-1	0	0	1	0	0
PKP61649.1	2-dehydro-3-deoxygluconokinase	Candidatus Atribacteria bacterium HGW-Atribacteria-1	0	1	1	0	0
KKK42153.1	2-dehydro-3-deoxygluconokinase/2-dehydro-3-deoxygalactonokinase	Lokiarchaeum sp. GC14_75	0	0	4	1	0
15sec1B_S1_L001_R1_001_(paired)_trimmed_(paired)_contig_28492_cov=6_1_693_+	2-dehydro-3-deoxyphosphogluconate aldolase	Atribacteria_MAG_NorthAtlantic	0	1	1	1	1
15sec1B_S1_L001_R1_001_(paired)_trimmed_(paired)_contig_4923_cov=27_6762_7513_+	2-dehydro-3-deoxyphosphogluconate aldolase	Atribacteria_MAG_NorthAtlantic	1	1	3	4	3
KPK23279.1	2-dehydro-3-deoxyphosphogluconate aldolase	Dehalococcoidia bacterium SG8_51_3	0	2	2	2	1
OGD17336.1	2-dehydro-3-deoxyphosphogluconate aldolase	Candidatus Atribacteria bacterium RBG_19FT_COMBO_35_14	0	2	0	0	1
OGO10626.1	2-dehydro-3-deoxyphosphogluconate aldolase	Chloroflexi bacterium RBG_13_66_10	1	0	0	0	1
OGO45217.1	2-dehydro-3-deoxyphosphogluconate aldolase	Chloroflexi bacterium RBG_16_64_32	1	0	0	1	1
OGP76899.1	2-dehydro-3-deoxyphosphogluconate aldolase	Deltaproteobacteria bacterium RBG_16_49_23	0	0	0	0	1
OGQ01465.1	2-dehydro-3-deoxyphosphogluconate aldolase	Deltaproteobacteria bacterium RBG_19FT_COMBO_46_12	0	0	0	1	1
PKP61650.1	2-dehydro-3-deoxyphosphogluconate aldolase	Candidatus Atribacteria bacterium HGW-Atribacteria-1	0	1	1	0	0
AMM41702.1	2-dehydro-3-deoxyphosphooctonate aldolase	Candidatus Desulfofervidus auxilii	1	1	1	1	1
AMM41155.1	2-dehydropantoate 2-reductase	Candidatus Desulfofervidus auxilii	0	0	0	2	0
KKK45892.1	2-dehydropantoate 2-reductase	Lokiarchaeum sp. GC14_75	0	0	2	1	0
KPV64195.1	2-dehydropantoate 2-reductase	Candidatus Bathyarchaeota archaeon BA2	0	0	0	0	1
OEU44326.1	2-dehydropantoate 2-reductase	Desulfobacterales bacterium S7086C20	1	0	0	0	0
OGO31071.1	2-dehydropantoate 2-reductase	Chloroflexi bacterium RBG_16_54_11	0	0	1	1	0
OIP28928.1	2-dehydropantoate 2-reductase	Deltaproteobacteria bacterium CG2_30_43_15	0	0	0	0	1
RJP47173.1	2-dehydropantoate 2-reductase	Anaerolineaceae bacterium SURF_MAG	0	0	1	0	0
RJP57478.1	2-dehydropantoate 2-reductase	Deltaproteobacteria bacterium SURF_MAG	1	1	0	1	0
fig|190650.1.peg.260	2-dehydropantoate 2-reductase (EC 1.1.1.169)	Caulobacter crescentus CB15	0	0	0	0	1
fig|272844.1.peg.792	2-dehydropantoate 2-reductase (EC 1.1.1.169)	Pyrococcus abyssi GE5	0	0	0	0	1
fig|335543.6.peg.1786	2-dehydropantoate 2-reductase (EC 1.1.1.169)	Syntrophobacter fumaroxidans MPOB	0	0	0	2	0
fig|706587.4.peg.5337	2-dehydropantoate 2-reductase (EC 1.1.1.169)	Desulfomonile tiedjei DSM 6799	0	0	0	1	0
15sec1B_S1_L001_R1_001_(paired)_trimmed_(paired)_contig_1159_cov=303_2734_3725_-	2-deoxy-D-gluconate 3-dehydrogenase	Deltaproteobacteria_MAG_NorthAtlantic_putativeSRB	1	0	3	5	3
KKW23526.1	2-deoxy-D-gluconate 3-dehydrogenase	Parcubacteria group bacterium GW2011_GWA2_51_12	1	0	0	0	0
KPK23350.1	2-deoxy-D-gluconate 3-dehydrogenase	Dehalococcoidia bacterium SG8_51_3	1	0	0	1	1
OFW47880.1	2-deoxy-D-gluconate 3-dehydrogenase	Actinobacteria bacterium RBG_13_35_12	0	1	1	0	0
OGD58714.1	2-deoxy-D-gluconate 3-dehydrogenase	Candidatus Bathyarchaeota archaeon RBG_13_52_12	0	0	0	1	0
OGN97133.1	2-deoxy-D-gluconate 3-dehydrogenase	Chloroflexi bacterium RBG_13_51_36	0	1	6	4	4
OGO24694.1	2-deoxy-D-gluconate 3-dehydrogenase	Chloroflexi bacterium RBG_16_50_9	0	4	2	2	2
OGP64984.1	2-deoxy-D-gluconate 3-dehydrogenase	Deltaproteobacteria bacterium RBG_13_47_9	0	0	0	0	1
fig|509190.6.peg.2673	2-deoxy-D-gluconate 3-dehydrogenase (EC 1.1.1.125)	Caulobacter segnis ATCC 21756	0	0	0	0	1
OGN98047.1	2-deoxy-D-gluconate 3-dehydrogenase, partial	Chloroflexi bacterium RBG_13_51_36	0	1	1	0	2
RJP19901.1	2-deoxyribonucleoside glycosidase	Candidatus Omnitrophica bacterium SURF_MAG	0	0	1	0	0
WP_035163287.1	2-deoxyribose-5-phosphate aldolase	Caloranaerobacter azorensis	1	0	0	1	0
WP_072966434.1	2-deoxyribose-5-phosphate aldolase	Caminicella sporogenes	1	0	0	0	0
KFM19093.1	2-deoxy-scyllo-inosamine dehydrogenase protein	Marine Group I thaumarchaeote SCGC RSA3	0	0	0	1	0
WP_058292056.1	2Fe-2S iron-sulfur cluster binding domain-containing protein	Dehalococcoides mccartyi	0	1	0	0	0
96170.peg.507	2-heptaprenyl-1,4-naphthoquinone /9_0698 methyltransferase (EC 2.1.1.163) 4669:5460	SPPG9_Chloroflexi_MAG	0	1	0	1	0
KXA92083.1	2-heptaprenyl-1,4-naphthoquinone methyltransferase	candidate divison MSBL1 archaeon SCGC-AAA259E17	5	10	11	13	7
OGO07206.1	2-heptaprenyl-1,4-naphthoquinone methyltransferase	Chloroflexi bacterium RBG_13_60_13	0	0	0	0	1
OGO72191.1	2-heptaprenyl-1,4-naphthoquinone methyltransferase	Chloroflexi bacterium RBG_19FT_COMBO_56_12	0	1	1	2	0
WP_038261144.1	2-heptaprenyl-1,4-naphthoquinone methyltransferase	[Clostridium litorale	0	1	0	1	0
fig|269797.3.peg.111	2-heptaprenyl-1,4-naphthoquinone methyltransferase MenG (EC 2.1.1.163)	Methanosarcina barkeri str. fusaro	1	0	0	0	0
15sec1B_S1_L001_R1_001_(paired)_trimmed_(paired)_contig_1519_cov=19_1874_2752_-	2-hydroxy-3-oxopropionate reductase	Deltaproteobacteria_MAG_NorthAtlantic_putativeSRB	1	0	1	1	1
15sec1B_S1_L001_R1_001_(paired)_trimmed_(paired)_contig_7567_cov=115_939_1826_+	2-hydroxy-3-oxopropionate reductase	Atribacteria_MAG_NorthAtlantic	1	0	0	0	1
AFS80544.1	2-hydroxy-3-oxopropionate reductase	Candidatus Nitrosopumilus koreensis AR1	0	0	0	1	0
KPK20772.1	2-hydroxy-3-oxopropionate reductase	Dehalococcoidia bacterium SG8_51_3	1	0	1	1	0
KPK89752.1	2-hydroxy-3-oxopropionate reductase	Deltaproteobacteria bacterium SM23_61	0	1	1	0	1
KYH40182.1	2-hydroxy-3-oxopropionate reductase	Candidatus Bathyarchaeota archaeon B26-2	0	0	0	0	1
OFW46746.1	2-hydroxy-3-oxopropionate reductase	Actinobacteria bacterium RBG_13_35_12	0	1	0	1	0
OGB98806.1	2-hydroxy-3-oxopropionate reductase	candidate division KSB1 bacterium RBG_16_48_16	0	0	1	1	0
OGO20885.1	2-hydroxy-3-oxopropionate reductase	Chloroflexi bacterium RBG_16_48_8	0	0	1	0	0
OGO64324.1	2-hydroxy-3-oxopropionate reductase	Chloroflexi bacterium RBG_19FT_COMBO_55_16	0	0	2	0	0
OGP74773.1	2-hydroxy-3-oxopropionate reductase	Deltaproteobacteria bacterium RBG_16_49_23	1	0	0	0	1
OGQ02761.1	2-hydroxy-3-oxopropionate reductase	Deltaproteobacteria bacterium RBG_19FT_COMBO_46_12	0	0	0	1	0
fig|326427.3.peg.267	2-hydroxy-3-oxopropionate reductase (EC 1.1.1.60)	Chloroflexus aggregans DSM 9485	0	1	1	1	1
fig|357808.3.peg.3860	2-hydroxy-3-oxopropionate reductase (EC 1.1.1.60)	Roseiflexus sp. RS-1	0	0	0	0	1
fig|383372.4.peg.3253	2-hydroxy-3-oxopropionate reductase (EC 1.1.1.60)	Roseiflexus castenholzi DSM 13941	0	1	0	1	0
fig|525904.4.peg.758	2-hydroxy-3-oxopropionate reductase (EC 1.1.1.60)	Thermobaculum terrenum ATCC BAA-798	1	1	0	1	0
fig|526222.3.peg.3766	2-hydroxy-3-oxopropionate reductase (EC 1.1.1.60)	Desulfovibrio salexigens DSM 2638	0	0	2	1	1
fig|573413.5.peg.1074	2-hydroxy-3-oxopropionate reductase (EC 1.1.1.60)	Spirochaeta smaragdinae DSM 11293	0	0	1	1	0
fig|745277.3.peg.642	2-hydroxy-3-oxopropionate reductase (EC 1.1.1.60)	Rahnella aquatilis CIP 78.65 = ATCC 33071	0	0	0	1	0
KKK42210.1	2-hydroxy-6-oxo-6-phenylhexa-2,4-dienoate hydrolase	Lokiarchaeum sp. GC14_75	0	0	0	1	0
KYH41342.1	2-hydroxyacid dehydrogenase	Candidatus Bathyarchaeota archaeon B26-2	0	0	0	1	1
OGD15269.1	2-hydroxy-acid oxidase	Candidatus Atribacteria bacterium RBG_19FT_COMBO_35_14	1	0	1	1	1
OGD74740.1	2-hydroxy-acid oxidase	Candidatus Coatesbacteria bacterium RBG_13_66_14	0	0	2	0	1
OGO34270.1	2-hydroxy-acid oxidase	Chloroflexi bacterium RBG_16_57_11	0	0	1	1	0
PIW12457.1	2-hydroxy-acid oxidase	Candidatus Atribacteria bacterium CG17_big_fil_post_rev_8_21_14_2_50_34_11	0	0	0	1	2
RJQ27611.1	2-hydroxyacyl-CoA dehydratase	Peptococcaceae bacterium SURF_MAG	0	0	0	1	0
RJQ27612.1	2-hydroxyacyl-CoA dehydratase	Peptococcaceae bacterium SURF_MAG	0	0	0	1	0
RJR47480.1	2-hydroxyacyl-CoA dehydratase	Desulfobacteraceae bacterium SURF_MAG	1	0	0	0	0
WP_054034293.1	2-hydroxyacyl-CoA dehydratase	Desulfatitalea tepidiphila	0	0	1	0	0
WP_073038333.1	2-hydroxyacyl-CoA dehydratase	Desulfacinum infernum	1	0	0	0	0
KKK40670.1	2-hydroxychromene-2-carboxylate isomerase	Lokiarchaeum sp. GC14_75	0	0	2	1	0
fig|509190.6.peg.1415	2-hydroxychromene-2-carboxylate isomerase	Caulobacter segnis ATCC 21756	0	0	0	0	1
fig|190650.1.peg.640	2-hydroxychromene-2-carboxylate isomerase family protein, glutathione-dependent	Caulobacter crescentus CB15	0	0	0	0	1
fig|509190.6.peg.2174	2-hydroxychromene-2-carboxylate isomerase/DsbA-like thioredoxin domain	Caulobacter segnis ATCC 21756	0	0	0	0	1
OAI43280.1	2-hydroxycyclohexanecarboxyl-CoA dehydrogenase	bacterium SCGC AG-212-C10	0	1	0	0	0
15sec1B_S1_L001_R1_001_(paired)_trimmed_(paired)_contig_10526_cov=15_1_699_+	2-hydroxyglutaryl-CoA dehydratase	Chloroflexi_MAG_NorthAtlantic	1	0	0	0	0
15sec1B_S1_L001_R1_001_(paired)_trimmed_(paired)_contig_29568_cov=6_1_760_-	2-hydroxyglutaryl-CoA dehydratase	Chloroflexi_MAG_NorthAtlantic	0	1	0	0	0
15sec1B_S1_L001_R1_001_(paired)_trimmed_(paired)_contig_43579_cov=6_129_401_-	2-hydroxyglutaryl-CoA dehydratase	Chloroflexi_MAG_NorthAtlantic	0	1	0	0	0
15sec1B_S1_L001_R1_001_(paired)_trimmed_(paired)_contig_44514_cov=4_1_475_-	2-hydroxyglutaryl-CoA dehydratase	Chloroflexi_MAG_NorthAtlantic	0	1	0	0	0
KJS30616.1	2-hydroxyglutaryl-CoA dehydratase	Desulfatitalea sp. BRH_c12	0	0	0	1	0
KPJ51719.1	2-hydroxyglutaryl-CoA dehydratase	Dehalococcoidia bacterium DG_18	0	0	1	1	0
KPJ52195.1	2-hydroxyglutaryl-CoA dehydratase	Dehalococcoidia bacterium DG_18	0	0	0	1	0
KPJ54683.1	2-hydroxyglutaryl-CoA dehydratase	Dehalococcoidia bacterium DG_18	2	0	2	2	0
OFW59313.1	2-hydroxyglutaryl-CoA dehydratase	Actinobacteria bacterium RBG_13_55_18	0	0	1	0	1
OGD12037.1	2-hydroxyglutaryl-CoA dehydratase	Candidatus Aminicenantes bacterium RBG_13_62_12	1	0	0	0	0
OGD20826.1	2-hydroxyglutaryl-CoA dehydratase	Candidatus Aminicenantes bacterium RBG_16_63_16	2	1	2	2	1
OGN91364.1	2-hydroxyglutaryl-CoA dehydratase	Chloroflexi bacterium RBG_13_48_17	1	2	0	2	0
OGN97513.1	2-hydroxyglutaryl-CoA dehydratase	Chloroflexi bacterium RBG_13_51_36	1	1	1	1	1
OGO00270.1	2-hydroxyglutaryl-CoA dehydratase	Chloroflexi bacterium RBG_13_52_14	0	0	1	1	0
OGO03229.1	2-hydroxyglutaryl-CoA dehydratase	Chloroflexi bacterium RBG_13_52_14	0	0	1	0	0
OGO06825.1	2-hydroxyglutaryl-CoA dehydratase	Chloroflexi bacterium RBG_13_56_8b	1	4	3	4	3
OGO06927.1	2-hydroxyglutaryl-CoA dehydratase	Chloroflexi bacterium RBG_13_56_8b	6	12	5	8	8
OGO06988.1	2-hydroxyglutaryl-CoA dehydratase	Chloroflexi bacterium RBG_13_56_8b	0	1	0	0	2
OGO42742.1	2-hydroxyglutaryl-CoA dehydratase	Chloroflexi bacterium RBG_16_60_22	0	0	1	0	0
OGP50066.1	2-hydroxyglutaryl-CoA dehydratase	Deltaproteobacteria bacterium RBG_13_43_22	0	0	1	0	0
OGP54440.1	2-hydroxyglutaryl-CoA dehydratase	Deltaproteobacteria bacterium RBG_13_52_11	1	0	0	0	0
OGP81732.1	2-hydroxyglutaryl-CoA dehydratase	Deltaproteobacteria bacterium RBG_16_58_17	1	2	0	1	1
OGP85609.1	2-hydroxyglutaryl-CoA dehydratase	Deltaproteobacteria bacterium RBG_16_54_11	0	0	1	0	0
OIP26880.1	2-hydroxyglutaryl-CoA dehydratase	Dehalococcoidia bacterium CG2_30_46_9	1	1	0	1	1
OIP93102.1	2-hydroxyglutaryl-CoA dehydratase	Syntrophaceae bacterium CG2_30_49_12	0	1	0	0	0
OPX35822.1	2-hydroxyglutaryl-CoA dehydratase	Desulfobacteraceae bacterium 4484_190.2	0	0	1	0	0
OPX36879.1	2-hydroxyglutaryl-CoA dehydratase	Desulfobacteraceae bacterium 4484_190.3	1	0	0	1	1
OQW97007.1	2-hydroxyglutaryl-CoA dehydratase	Desulfobacteraceae bacterium A6	0	0	1	0	0
OQW97008.1	2-hydroxyglutaryl-CoA dehydratase	Desulfobacteraceae bacterium A6	0	0	2	0	0
RJP68003.1	2-hydroxyglutaryl-CoA dehydratase	Candidatus Abyssubacteria bacterium SURF_17 SURF_MAG	0	0	0	1	1
RJP68004.1	2-hydroxyglutaryl-CoA dehydratase	Candidatus Abyssubacteria bacterium SURF_17 SURF_MAG	0	0	0	1	0
RJX17378.1	2-hydroxyglutaryl-CoA dehydratase	Candidatus Desulforudis sp. SURF_MAG	0	0	1	0	0
RLI66061.1	2-hydroxyglutaryl-CoA dehydratase	Candidatus Lokiarchaeota archaeon	1	0	0	0	0
OLS12382.1	2-hydroxyglutaryl-CoA dehydratase subunit D	Candidatus Lokiarchaeota archaeon CR_4	0	0	0	1	0
KKK40190.1	2-hydroxyglutaryl-CoA dehydratase, D-component	Lokiarchaeum sp. GC14_75	0	0	3	2	0
KKK44648.1	2-hydroxyglutaryl-CoA dehydratase, D-component	Lokiarchaeum sp. GC14_75	0	0	4	1	1
KPV64851.1	2-hydroxyglutaryl-CoA dehydratase, D-component	Candidatus Bathyarchaeota archaeon BA1	1	0	0	1	4
KPV64852.1	2-hydroxyglutaryl-CoA dehydratase, D-component	Candidatus Bathyarchaeota archaeon BA1	1	0	0	1	4
KPJ52382.1	2-hydroxyglutaryl-CoA dehydratase, partial	Dehalococcoidia bacterium DG_18	0	0	0	0	1
OGO22143.1	2-hydroxyglutaryl-CoA dehydratase, partial	Chloroflexi bacterium RBG_16_50_9	0	0	0	1	0
OHB84772.1	2-hydroxyglutaryl-CoA dehydratase, partial	Planctomycetes bacterium RBG_19FT_COMBO_48_8	1	0	0	0	0
OGO10786.1	2-hydroxyhepta-2,4-diene-1,7-dioate isomerase	Chloroflexi bacterium RBG_13_68_17	0	0	1	0	0
OGO66885.1	2-hydroxyhepta-2,4-diene-1,7-dioate isomerase	Chloroflexi bacterium RBG_19FT_COMBO_56_12	0	0	2	1	0
fig|523850.3.peg.1675	2-hydroxyhepta-2,4-diene-1,7-dioate isomerase	Thermococcus onnurineus NA1	0	0	1	0	0
OLS22980.1	2-hydroxymuconate tautomerase	Candidatus Thorarchaeota archaeon AB_25	0	0	1	0	0
fig|190650.1.peg.1049	2-hydroxymuconic semialdehyde hydrolase (EC 3.1.1.-)	Caulobacter crescentus CB15	0	0	0	0	1
WP_027352701.1	2-iminoacetate synthase ThiH	Desulfosarcina sp. BuS5	0	0	0	1	0
15sec1B_S1_L001_R1_001_(paired)_trimmed_(paired)_contig_15653_cov=40_198_1940_+	2-isopropylmalate synthase	Chloroflexi_MAG_NorthAtlantic	1	0	0	0	0
15sec1B_S1_L001_R1_001_(paired)_trimmed_(paired)_contig_1753_cov=72_1_678_+	2-isopropylmalate synthase	Atribacteria_MAG_NorthAtlantic	0	0	0	1	0
15sec1B_S1_L001_R1_001_(paired)_trimmed_(paired)_contig_1754_cov=53_1039_2577_+	2-isopropylmalate synthase	Atribacteria_MAG_NorthAtlantic	0	0	1	0	0
15sec1B_S1_L001_R1_001_(paired)_trimmed_(paired)_contig_53643_cov=3_1_530_+	2-isopropylmalate synthase	Chloroflexi_MAG_NorthAtlantic	0	0	0	1	0
15sec1B_S1_L001_R1_001_(paired)_trimmed_(paired)_contig_6393_cov=41_601_1496_-	2-isopropylmalate synthase	Chloroflexi_MAG_NorthAtlantic	1	2	0	1	1
15sec1B_S1_L001_R1_001_(paired)_trimmed_(paired)_contig_6394_cov=370_1214_2208_-	2-isopropylmalate synthase	Chloroflexi_MAG_NorthAtlantic	2	1	2	0	0
15sec1B_S1_L001_R1_001_(paired)_trimmed_(paired)_contig_6394_cov=370_1_1187_-	2-isopropylmalate synthase	Chloroflexi_MAG_NorthAtlantic	0	0	1	2	0
GAP07740.1	2-isopropylmalate synthase	Anaerolinea thermolimosa	0	0	0	1	0
KKK43288.1	2-isopropylmalate synthase	Lokiarchaeum sp. GC14_75	0	0	2	1	0
KKK45348.1	2-isopropylmalate synthase	Lokiarchaeum sp. GC14_75	0	0	1	1	0
KKM11713.1	2-isopropylmalate synthase	Clostridiales bacterium PH28_bin88	1	0	1	0	0
KPK20782.1	2-isopropylmalate synthase	Dehalococcoidia bacterium SG8_51_3	0	0	2	2	0
KPK47152.1	2-isopropylmalate synthase	Dehalococcoidia bacterium SM23_28_2	0	0	0	2	0
KPV63725.1	2-isopropylmalate synthase	Candidatus Bathyarchaeota archaeon BA2	1	0	0	0	0
KUK56425.1	2-isopropylmalate synthase	Atribacteria bacterium 34_128	1	1	3	1	1
KUO39179.1	2-isopropylmalate synthase	Hadesarchaea archaeon DG-33	0	0	0	0	1
KUO39180.1	2-isopropylmalate synthase	Hadesarchaea archaeon DG-33	0	0	0	0	1
OGD31337.1	2-isopropylmalate synthase	Candidatus Atribacteria bacterium RBG_16_35_8	0	1	1	0	0
OGG26404.1	2-isopropylmalate synthase	Candidatus Gottesmanbacteria bacterium RIFCSPLOWO2_01_FULL_39_12b	0	0	1	1	0
OGN89540.1	2-isopropylmalate synthase	Chloroflexi bacterium RBG_13_46_14	0	0	0	0	1
OGN96575.1	2-isopropylmalate synthase	Chloroflexi bacterium RBG_13_51_36	2	1	4	3	3
OGN99602.1	2-isopropylmalate synthase	Chloroflexi bacterium RBG_13_51_52	0	0	0	1	0
OGN99833.1	2-isopropylmalate synthase	Chloroflexi bacterium RBG_13_52_14	1	0	2	1	1
OGO24026.1	2-isopropylmalate synthase	Chloroflexi bacterium RBG_16_50_9	2	4	2	4	3
OGO43484.1	2-isopropylmalate synthase	Chloroflexi bacterium RBG_16_60_22	0	0	1	2	1
OGO64636.1	2-isopropylmalate synthase	Chloroflexi bacterium RBG_19FT_COMBO_55_16	0	0	1	1	0
OGP84994.1	2-isopropylmalate synthase	Deltaproteobacteria bacterium RBG_16_54_11	1	0	0	0	0
OGR03410.1	2-isopropylmalate synthase	Deltaproteobacteria bacterium RIFOXYD12_FULL_53_23	1	0	0	0	0
OGW71938.1	2-isopropylmalate synthase	Omnitrophica bacterium GWA2_41_15	1	1	1	3	2
OHB64776.1	2-isopropylmalate synthase	Planctomycetes bacterium RBG_13_62_9	0	0	0	3	0
OHB66011.1	2-isopropylmalate synthase	Planctomycetes bacterium RBG_13_60_9	1	0	0	1	0
OHB77895.1	2-isopropylmalate synthase	Planctomycetes bacterium RBG_16_55_9	0	0	0	2	0
OHB85456.1	2-isopropylmalate synthase	Planctomycetes bacterium RBG_19FT_COMBO_48_8	1	0	0	2	1
OIP25916.1	2-isopropylmalate synthase	Dehalococcoidia bacterium CG2_30_46_9	1	1	1	1	1
OKY76877.1	2-isopropylmalate synthase	Desulfobulbaceae bacterium DB1	0	0	0	1	0
OPX32558.1	2-isopropylmalate synthase	Candidatus Latescibacteria bacterium 4484_181	0	0	1	0	0
OQX82790.1	2-isopropylmalate synthase	Candidatus Omnitrophica bacterium 4484_49	2	0	1	2	2
PBO85422.1	2-isopropylmalate synthase	Thaumarchaeota archaeon	0	0	1	1	0
PIU25630.1	2-isopropylmalate synthase	Candidatus Atribacteria bacterium CG08_land_8_20_14_0_20_33_29	1	1	3	2	1
RJP59907.1	2-isopropylmalate synthase	Candidatus Aureabacteria bacterium SURF_26 SURF_MAG	0	0	1	0	0
WP_028320148.1	2-isopropylmalate synthase	Desulfatiglans anilini	1	0	0	0	0
15sec1B_S1_L001_R1_001_(paired)_trimmed_(paired)_contig_16328_cov=48_1_301_-	2-isopropylmalate synthase (EC 2.3.3.13)	Chloroflexi_MAG_NorthAtlantic	0	0	0	1	0
15sec1B_S1_L001_R1_001_(paired)_trimmed_(paired)_contig_7572_cov=66_597_1196_-	2-isopropylmalate synthase (EC 2.3.3.13)	Deltaproteobacteria_MAG_NorthAtlantic_putativeSRB	0	1	0	0	0
fig|1224744.3.peg.1649	2-isopropylmalate synthase (EC 2.3.3.13)	Methylococcus capsulatus str. Texas	0	0	0	0	1
fig|643648.3.peg.2219	2-isopropylmalate synthase (EC 2.3.3.13)	Syntrophothermus lipocalidus DSM 12680	1	1	1	1	1
fig|688269.3.peg.519	2-isopropylmalate synthase (EC 2.3.3.13)	Thermotoga thermarum DSM 5069	0	0	0	1	0
SPGG9_0331_9_0331	2-isopropylmalate synthase (EC 2.3.3.13) 3108:4685	SPPG9_Chloroflexi_MAG	0	1	1	0	0
OPX37097.1	2-isopropylmalate synthase, partial	Desulfobacteraceae bacterium 4484_190.2	0	0	0	0	1
96170.peg.10	2-keto-3-deoxy-D-arabino-heptulosonate-7- /9_0513 phosphate synthase I beta (EC 2.5.1.54) 2546:3568	SPPG9_Chloroflexi_MAG	0	0	1	0	0
POZ58648.1	2-keto-3-deoxy-D-arabino-heptulosonate-7- phosphate synthase I beta	Dehalococcoides mccartyi	0	1	0	0	0
fig|1123508.3.peg.5177	2-keto-3-deoxy-D-arabino-heptulosonate-7-phosphate synthase I beta (EC 2.5.1.54)	Zavarzinella formosa DSM 19928	0	0	1	0	0
fig|743721.3.peg.2327	2-keto-3-deoxy-D-arabino-heptulosonate-7-phosphate synthase II (EC 2.5.1.54) ## AroA II	Pseudoxanthomonas suwonensis 11-1	0	0	0	0	1
fig|1167641.3.peg.3263	2-Keto-3-deoxy-D-manno-octulosonate-8-phosphate synthase (EC 2.5.1.55)	Pseudomonas geniculata N1	0	0	0	1	0
fig|1211114.3.peg.583	2-Keto-3-deoxy-D-manno-octulosonate-8-phosphate synthase (EC 2.5.1.55)	Pseudoxanthomonas sp. GW2	0	0	0	0	1
fig|509190.6.peg.1955	2-Keto-3-deoxy-D-manno-octulosonate-8-phosphate synthase (EC 2.5.1.55) ## KdsA	Caulobacter segnis ATCC 21756	0	0	0	0	1
OGO79767.1	2-keto-3-deoxygluconate kinase	Clostridiales bacterium GWC2_40_7	0	1	1	1	0
GAP06911.1	2-keto-3-deoxy-phosphogluconate aldolase	Anaerolinea thermolimosa	0	0	1	1	0
GAP07755.1	2-keto-3-deoxy-phosphogluconate aldolase	Anaerolinea thermolimosa	0	0	3	0	0
SFQ38469.1	2-keto-3-deoxy-phosphogluconate aldolase	Caldicoprobacter faecalis	1	0	0	1	1
fig|370438.3.peg.535	2-keto-4-pentenoate hydratase (EC 4.2.1.80)	Pelotomaculum thermopropionicum SI	0	0	0	1	0
EMR75061.1	2-keto-4-pentenoate hydratase/2-oxohepta-3-ene-1,7-dioic acid hydratase	Thermoplasmatales archaeon SCGC AB-540-F20	0	0	0	1	0
15sec1B_S1_L001_R1_001_(paired)_trimmed_(paired)_contig_2530_cov=225_1674_2444_-	2-keto-4-pentenoate hydratase/2-oxohepta-3-ene-1,7-dioic acid hydratase (catechol pathway)	Atribacteria_MAG_NorthAtlantic	1	0	1	0	1
15sec1B_S1_L001_R1_001_(paired)_trimmed_(paired)_contig_45746_cov=2_1_500_-	2-keto-4-pentenoate hydratase/2-oxohepta-3-ene-1,7-dioic acid hydratase (catechol pathway)	Deltaproteobacteria_MAG_NorthAtlantic_putativeSRB	0	0	3	1	1
fig|234267.13.peg.1008	2-keto-4-pentenoate hydratase/2-oxohepta-3-ene-1,7-dioic acid hydratase (catechol pathway)	Solibacter usitatus Ellin6076	0	1	0	1	0
EMR72975.1	2-ketoglutarate oxidoreductase (KOR) subunit gamma	Thermoplasmatales archaeon SCGC AB-539-N05	0	0	1	2	0
KKM09363.1	2-ketoisovalerate ferredoxin oxidoreductase	Clostridiales bacterium PH28_bin88	0	0	0	1	0
KKM10033.1	2-ketoisovalerate ferredoxin oxidoreductase	Clostridiales bacterium PH28_bin88	0	0	1	0	0
KKM12930.1	2-ketoisovalerate ferredoxin oxidoreductase	Clostridiales bacterium PH28_bin88	0	0	2	0	0
KON31021.1	2-ketoisovalerate ferredoxin oxidoreductase	miscellaneous Crenarchaeota group-15 archaeon DG-45	0	0	0	1	3
KPK20820.1	2-ketoisovalerate ferredoxin oxidoreductase	Dehalococcoidia bacterium SG8_51_3	0	0	1	1	0
KPK87443.1	2-ketoisovalerate ferredoxin oxidoreductase	Deltaproteobacteria bacterium SM23_61	0	0	0	4	0
KQC13954.1	2-ketoisovalerate ferredoxin oxidoreductase	Desulfuromonas sp. SDB	1	0	0	0	1
KUO42867.1	2-ketoisovalerate ferredoxin oxidoreductase	Hadesarchaea archaeon YNP_N21	0	0	0	0	1
OGD13153.1	2-ketoisovalerate ferredoxin oxidoreductase	Candidatus Aminicenantes bacterium RBG_16_63_14	0	0	1	0	0
OGD17838.1	2-ketoisovalerate ferredoxin oxidoreductase	Candidatus Aminicenantes bacterium RBG_16_63_16	0	0	0	1	0
OGD17840.1	2-ketoisovalerate ferredoxin oxidoreductase	Candidatus Aminicenantes bacterium RBG_16_63_16	0	0	0	1	0
OGD20738.1	2-ketoisovalerate ferredoxin oxidoreductase	Candidatus Aminicenantes bacterium RBG_13_59_9	1	0	0	1	1
OGD40642.1	2-ketoisovalerate ferredoxin oxidoreductase	Candidatus Aminicenantes bacterium RBG_19FT_COMBO_58_17	0	0	1	1	0
OGN97936.1	2-ketoisovalerate ferredoxin oxidoreductase	Chloroflexi bacterium RBG_13_51_36	1	1	2	2	3
OGO01019.1	2-ketoisovalerate ferredoxin oxidoreductase	Chloroflexi bacterium RBG_13_52_14	1	0	1	2	1
OGP74586.1	2-ketoisovalerate ferredoxin oxidoreductase	Deltaproteobacteria bacterium RBG_16_49_23	1	0	0	0	0
OIO63420.1	2-ketoisovalerate ferredoxin oxidoreductase	Candidatus Woesearchaeota archaeon CG1_02_33_12	1	0	0	1	0
OIO79016.1	2-ketoisovalerate ferredoxin oxidoreductase	Candidatus Omnitrophica bacterium CG1_02_43_210	1	0	0	0	0
WP_025323794.1	2-ketoisovalerate ferredoxin oxidoreductase	Deferrisoma camini	0	0	0	0	1
KYH36628.1	2-ketoisovalerate ferredoxin oxidoreductase subunit alpha	Candidatus Bathyarchaeota archaeon B23	0	0	0	2	1
KYH36629.1	2-ketoisovalerate ferredoxin oxidoreductase subunit beta	Candidatus Bathyarchaeota archaeon B23	0	0	0	2	1
15sec1B_S1_L001_R1_001_(paired)_trimmed_(paired)_contig_436_cov=228_1_627_+	2-keto-myo-inositol isomerase	Atribacteria_MAG_NorthAtlantic	0	0	0	1	0
fig|1163409.3.peg.2068	2-methylcitrate dehydratase (EC 4.2.1.79)	Rhodanobacter thiooxydans LCS2	0	0	0	0	1
fig|666685.3.peg.1475	2-methylcitrate synthase (EC 2.3.3.5)	Rhodanobacter sp. 2APBS1	0	0	0	0	1
EMR75295.1	2-methylthioadenine synthetase	Thermoplasmatales archaeon SCGC AB-540-F20	0	0	0	2	0
ENO12440.1	2-methylthioadenine synthetase	Thermoplasmatales archaeon SCGC AB-539-C06	0	0	0	1	0
KPJ54182.1	2-nitropropane dioxygenase	Dehalococcoidia bacterium DG_18	2	0	1	2	3
KPJ54188.1	2-nitropropane dioxygenase	Dehalococcoidia bacterium DG_18	2	0	1	1	2
OGD14553.1	2-nitropropane dioxygenase	Candidatus Aminicenantes bacterium RBG_16_63_14	1	0	1	0	0
OGD19670.1	2-nitropropane dioxygenase	Candidatus Aminicenantes bacterium RBG_16_63_16	1	1	0	1	2
OGN90608.1	2-nitropropane dioxygenase	Chloroflexi bacterium RBG_13_46_14	0	2	0	0	1
OGN90788.1	2-nitropropane dioxygenase	Chloroflexi bacterium RBG_13_48_17	1	0	0	0	1
OGN95246.1	2-nitropropane dioxygenase	Chloroflexi bacterium RBG_13_51_18	0	0	0	2	0
OGO16871.1	2-nitropropane dioxygenase	Chloroflexi bacterium RBG_16_50_11	2	1	2	3	1
OGO61465.1	2-nitropropane dioxygenase	Chloroflexi bacterium RBG_19FT_COMBO_48_23	0	0	0	1	0
OGW75731.1	2-nitropropane dioxygenase	Omnitrophica bacterium RBG_13_46_9	0	0	0	1	0
OIP43576.1	2-nitropropane dioxygenase	Desulfobacteraceae bacterium CG2_30_51_40	1	0	0	0	0
OIP75128.1	2-nitropropane dioxygenase	Candidatus Atribacteria bacterium CG2_30_33_13	3	0	1	3	0
OPX34840.1	2-nitropropane dioxygenase	Desulfobacteraceae bacterium 4484_190.2	1	0	0	0	1
PCH92608.1	2-nitropropane dioxygenase	Dehalococcoidia bacterium	1	0	0	0	0
PHR20715.1	2-nitropropane dioxygenase	Sphingopyxis sp.	0	0	1	0	0
WP_035586424.1	2-nitropropane dioxygenase	Hippea jasoniae	0	0	1	0	0
fig|509190.6.peg.118	2-octaprenyl-6-methoxyphenol hydroxylase (EC 1.14.13.-)	Caulobacter segnis ATCC 21756	0	0	0	0	1
15sec1B_S1_L001_R1_001_(paired)_trimmed_(paired)_contig_15176_cov=26_84_1334_-	2-oxo acid dehydrogenase subunit E2	Atribacteria_MAG_NorthAtlantic	0	0	0	0	1
PKP61630.1	2-oxo acid dehydrogenase subunit E2	Candidatus Atribacteria bacterium HGW-Atribacteria-1	0	0	1	0	0
RJP54617.1	2-oxo acid dehydrogenase subunit E2	Anaerolineaceae bacterium SURF_MAG	0	0	0	1	0
RJQ86919.1	2-oxo acid dehydrogenase subunit E2	Desulfobacteraceae bacterium SURF_MAG	0	0	0	1	0
RJR39676.1	2-oxo acid dehydrogenase subunit E2	Desulfobacteraceae bacterium SURF_MAG	1	0	0	1	1
KPJ49329.1	2-oxoacid ferredoxin oxidoreductase	Dehalococcoidia bacterium DG_22	2	0	1	3	2
KXH69868.1	2-oxoacid ferredoxin oxidoreductase	Candidatus Thorarchaeota archaeon SMTZ1-83	1	1	0	2	0
OGD10616.1	2-oxoacid ferredoxin oxidoreductase	Candidatus Aminicenantes bacterium RBG_13_62_12	1	1	0	1	0
OGL88804.1	2-oxoacid ferredoxin oxidoreductase	Candidatus Uhrbacteria bacterium RIFCSPLOWO2_02_FULL_49_11	0	1	1	1	0
OGN97315.1	2-oxoacid ferredoxin oxidoreductase	Chloroflexi bacterium RBG_13_51_36	0	1	2	1	0
OGO01490.1	2-oxoacid ferredoxin oxidoreductase	Chloroflexi bacterium RBG_13_53_26	0	0	0	1	0
OGO43985.1	2-oxoacid ferredoxin oxidoreductase	Chloroflexi bacterium RBG_16_60_22	1	0	0	0	0
OGO45189.1	2-oxoacid ferredoxin oxidoreductase	Chloroflexi bacterium RBG_16_64_32	0	2	0	0	0
OGO46979.1	2-oxoacid ferredoxin oxidoreductase	Chloroflexi bacterium RBG_16_64_32	0	0	1	0	0
OGS41498.1	2-oxoacid ferredoxin oxidoreductase	Euryarchaeota archaeon RBG_16_62_10	0	0	0	1	0
OHB62657.1	2-oxoacid ferredoxin oxidoreductase	Planctomycetes bacterium RBG_13_50_24	1	0	1	1	1
KYH38760.1	2-oxoacid ferredoxin oxidoreductase subunit beta	Candidatus Bathyarchaeota archaeon B23	2	0	1	2	2
OQX26832.1	2-oxoacid:acceptor oxidoreductase	Desulfobacteraceae bacterium IS3	1	0	0	0	0
RJQ51569.1	2-oxoacid:acceptor oxidoreductase subunit alpha	Desulfobacteraceae bacterium SURF_MAG	1	0	0	0	0
WP_067959378.1	2-oxoacid:acceptor oxidoreductase subunit alpha	Nitrosopumilus sp. Nsub	0	0	1	0	0
15sec1B_S1_L001_R1_001_(paired)_trimmed_(paired)_contig_8101_cov=305_1_385_+	2-oxoacid:acceptor oxidoreductase, alpha subunit	Atribacteria_MAG_NorthAtlantic	0	0	1	0	0
AEG17236.1	2-oxoacid:acceptor oxidoreductase, alpha subunit	Methanobacterium paludis	0	0	1	0	0
KYH38761.1	2-oxoacid:acceptor oxidoreductase, alpha subunit	Candidatus Bathyarchaeota archaeon B23	1	0	1	3	2
EMR73810.1	2-oxoacid:acceptor oxidoreductase, delta subunit, pyruvate/2-ketoisovalerate family	Thermoplasmatales archaeon SCGC AB-539-N05	0	0	1	1	0
15sec1B_S1_L001_R1_001_(paired)_trimmed_(paired)_contig_6846_cov=24_1034_1826_+	2-oxoacid:ferredoxin oxidoreductase subunit alpha	Chloroflexi_MAG_NorthAtlantic	1	0	0	0	0
15sec1B_S1_L001_R1_001_(paired)_trimmed_(paired)_contig_7310_cov=16_1953_4524_-	2-oxoacid:ferredoxin oxidoreductase subunit alpha	Chloroflexi_MAG_NorthAtlantic	0	1	2	4	1
AMD31123.1	2-oxoacid:ferredoxin oxidoreductase subunit alpha	Acidilobus sp. 7A	0	0	0	1	0
KPJ60152.1	2-oxoacid:ferredoxin oxidoreductase subunit alpha	Latescibacteria bacterium DG_63	0	0	0	0	1
OGD54865.1	2-oxoacid:ferredoxin oxidoreductase subunit alpha	Candidatus Bathyarchaeota archaeon RBG_13_38_9	1	0	0	0	0
OGO04095.1	2-oxoacid:ferredoxin oxidoreductase subunit alpha	Chloroflexi bacterium RBG_13_54_9	0	0	1	1	0
OHB62639.1	2-oxoacid:ferredoxin oxidoreductase subunit alpha	Planctomycetes bacterium RBG_13_50_24	2	1	1	3	1
OHB67761.1	2-oxoacid:ferredoxin oxidoreductase subunit alpha	Planctomycetes bacterium RBG_13_60_9	0	0	1	0	0
KON30282.1	2-oxoacid:ferredoxin oxidoreductase subunit beta	miscellaneous Crenarchaeota group archaeon SMTZ1-55	1	0	1	0	1
KPJ61414.1	2-oxoacid:ferredoxin oxidoreductase subunit beta	Latescibacteria bacterium DG_63	0	0	0	2	1
KPK24938.1	2-oxoacid:ferredoxin oxidoreductase subunit beta	Dehalococcoidia bacterium SG8_51_3	2	0	1	2	1
KPK48216.1	2-oxoacid:ferredoxin oxidoreductase subunit beta	Dehalococcoidia bacterium SM23_28_2	0	1	1	3	1
KRO30156.1	2-oxoacid:ferredoxin oxidoreductase subunit beta	Nitrosopumilus sp. BACL13 MAG-121220-bin23	0	0	1	1	0
OFX24814.1	2-oxoacid:ferredoxin oxidoreductase subunit beta	Anaeromyxobacter sp. RBG_16_69_14	0	0	0	0	1
OGC38751.1	2-oxoacid:ferredoxin oxidoreductase subunit beta	candidate division WOR-3 bacterium RBG_13_43_14	0	0	1	0	0
OGC95690.1	2-oxoacid:ferredoxin oxidoreductase subunit beta	candidate division Zixibacteria bacterium RBG_16_53_22	0	0	0	1	2
OGD13377.1	2-oxoacid:ferredoxin oxidoreductase subunit beta	Candidatus Atribacteria bacterium RBG_19FT_COMBO_35_14	0	1	0	0	0
OGD15459.1	2-oxoacid:ferredoxin oxidoreductase subunit beta	Candidatus Atribacteria bacterium RBG_19FT_COMBO_35_14	0	0	1	1	0
OGD16539.1	2-oxoacid:ferredoxin oxidoreductase subunit beta	Candidatus Aminicenantes bacterium RBG_13_59_9	0	0	1	0	0
OGD37784.1	2-oxoacid:ferredoxin oxidoreductase subunit beta	Candidatus Aminicenantes bacterium RBG_19FT_COMBO_58_17	2	1	2	3	2
OGF04599.1	2-oxoacid:ferredoxin oxidoreductase subunit beta	Candidatus Eisenbacteria bacterium RBG_16_71_46	1	0	0	0	0
OGN88450.1	2-oxoacid:ferredoxin oxidoreductase subunit beta	Chloroflexi bacterium RBG_13_46_9	0	3	0	1	0
OGN93358.1	2-oxoacid:ferredoxin oxidoreductase subunit beta	Chloroflexi bacterium RBG_13_50_10	1	0	2	3	2
OGO18467.1	2-oxoacid:ferredoxin oxidoreductase subunit beta	Chloroflexi bacterium RBG_16_48_8	0	0	1	0	0
OGO29656.1	2-oxoacid:ferredoxin oxidoreductase subunit beta	Chloroflexi bacterium RBG_16_54_18	0	0	1	1	0
OGO66850.1	2-oxoacid:ferredoxin oxidoreductase subunit beta	Chloroflexi bacterium RBG_19FT_COMBO_56_12	0	0	1	0	0
OGP63245.1	2-oxoacid:ferredoxin oxidoreductase subunit beta	Deltaproteobacteria bacterium RBG_13_49_15	1	0	0	0	0
OHB76115.1	2-oxoacid:ferredoxin oxidoreductase subunit beta	Planctomycetes bacterium RBG_16_59_8	1	0	0	0	0
RJP59616.1	2-oxoacid:ferredoxin oxidoreductase subunit beta	Ignavibacteriales bacterium SURF_MAG	0	0	1	0	0
RJR36018.1	2-oxoacid:ferredoxin oxidoreductase subunit beta	Desulfobacteraceae bacterium SURF_MAG	0	0	1	0	0
RLI60209.1	2-oxoacid:ferredoxin oxidoreductase subunit beta	Candidatus Thorarchaeota archaeon	0	0	0	1	0
WP_028893234.1	2-oxoacid:ferredoxin oxidoreductase subunit beta	Syntrophorhabdus aromaticivorans	1	0	0	0	0
WP_075055827.1	2-oxoacid:ferredoxin oxidoreductase subunit beta	Nitrososphaera viennensis	0	0	0	1	0
OGD32261.1	2-oxoacid:ferredoxin oxidoreductase subunit beta, partial	Candidatus Atribacteria bacterium RBG_16_35_8	0	0	0	1	0
OGS51220.1	2-oxoacid:ferredoxin oxidoreductase subunit beta, partial	Euryarchaeota archaeon RBG_16_68_12	0	0	0	0	1
15sec1B_S1_L001_R1_001_(paired)_trimmed_(paired)_contig_593_cov=124_2655_3194_+	2-oxoacid:ferredoxin oxidoreductase subunit gamma	Atribacteria_MAG_NorthAtlantic	1	0	0	1	1
OGC89597.1	2-oxoacid:ferredoxin oxidoreductase subunit gamma	candidate division Zixibacteria bacterium RBG_16_53_22	0	0	0	1	0
OGD32076.1	2-oxoacid:ferredoxin oxidoreductase subunit gamma	Candidatus Atribacteria bacterium RBG_16_35_8	0	1	1	1	0
OGN91981.1	2-oxoacid:ferredoxin oxidoreductase subunit gamma	Chloroflexi bacterium RBG_13_50_10	1	0	1	1	0
OGN93790.1	2-oxoacid:ferredoxin oxidoreductase subunit gamma	Chloroflexi bacterium RBG_13_50_10	1	0	0	0	0
OGN97018.1	2-oxoacid:ferredoxin oxidoreductase subunit gamma	Chloroflexi bacterium RBG_13_51_36	0	0	1	2	0
OGO32613.1	2-oxoacid:ferredoxin oxidoreductase subunit gamma	Chloroflexi bacterium RBG_16_54_18	0	0	1	1	0
OGO72013.1	2-oxoacid:ferredoxin oxidoreductase subunit gamma	Chloroflexi bacterium RBG_19FT_COMBO_62_14	0	0	1	0	0
OHB65286.1	2-oxoacid:ferredoxin oxidoreductase subunit gamma	Planctomycetes bacterium RBG_13_50_24	1	0	0	3	0
OIP66962.1	2-oxoacid:ferredoxin oxidoreductase subunit gamma	Candidatus Atribacteria bacterium CG2_30_33_13	1	0	1	0	1
OPX18557.1	2-oxoacid:ferredoxin oxidoreductase subunit gamma	Candidatus Omnitrophica bacterium 4484_100	0	0	1	0	0
OQY39129.1	2-oxoacid:ferredoxin oxidoreductase subunit gamma	Candidatus Atribacteria bacterium 4572_76	0	0	1	1	1
PKP57147.1	2-oxoacid:ferredoxin oxidoreductase subunit gamma	Candidatus Atribacteria bacterium HGW-Atribacteria-1	1	0	0	1	1
WP_028572965.1	2-oxoacid:ferredoxin oxidoreductase subunit gamma	Desulfonatronum lacustre	1	0	0	0	0
WP_072905736.1	2-oxoacid:ferredoxin oxidoreductase subunit gamma	Anaerobranca californiensis	2	0	0	1	1
KKK46183.1	2-oxoacid:ferredoxin oxidoreductase, alpha and gamma subunit	Lokiarchaeum sp. GC14_75	0	0	3	2	0
KKK43735.1	2-oxoacid:ferredoxin oxidoreductase, alpha subunit	Lokiarchaeum sp. GC14_75	0	0	4	4	0
KKK44182.1	2-oxoacid:ferredoxin oxidoreductase, alpha subunit	Lokiarchaeum sp. GC14_75	0	0	3	3	2
KKK40698.1	2-oxoacid:ferredoxin oxidoreductase, alpha subunit and gamma	Lokiarchaeum sp. GC14_75	0	0	3	2	0
KKK41846.1	2-oxoacid:ferredoxin oxidoreductase, alpha subunit, partial	Lokiarchaeum sp. GC14_75	0	0	2	1	0
KKK41872.1	2-oxoacid:ferredoxin oxidoreductase, alpha subunit, partial	Lokiarchaeum sp. GC14_75	0	0	0	1	0
KKK43356.1	2-oxoacid:ferredoxin oxidoreductase, alpha subunit, partial	Lokiarchaeum sp. GC14_75	0	0	1	0	0
ACB08039.1	2-oxoacid:ferredoxin oxidoreductase, beta subunit	Candidatus Korarchaeum cryptofilum OPF8	0	0	1	0	0
KKK40697.1	2-oxoacid:ferredoxin oxidoreductase, beta subunit	Lokiarchaeum sp. GC14_75	0	0	2	1	0
KKK41871.1	2-oxoacid:ferredoxin oxidoreductase, beta subunit	Lokiarchaeum sp. GC14_75	0	0	1	1	0
KKK43734.1	2-oxoacid:ferredoxin oxidoreductase, beta subunit	Lokiarchaeum sp. GC14_75	0	0	3	5	0
KKK44181.1	2-oxoacid:ferredoxin oxidoreductase, beta subunit	Lokiarchaeum sp. GC14_75	0	0	3	1	1
KKK46182.1	2-oxoacid:ferredoxin oxidoreductase, beta subunit	Lokiarchaeum sp. GC14_75	0	0	2	2	0
EMR73137.1	2-oxoacid:ferredoxin oxidoreductase, delta subunit	Thaumarchaeota archaeon SCGC AB-539-E09	1	0	1	1	2
KKK40866.1	2-oxoacid:ferredoxin oxidoreductase, delta subunit	Lokiarchaeum sp. GC14_75	0	0	1	0	1
KKK41847.1	2-oxoacid:ferredoxin oxidoreductase, delta subunit	Lokiarchaeum sp. GC14_75	0	0	5	3	0
KKK44183.1	2-oxoacid:ferredoxin oxidoreductase, delta subunit	Lokiarchaeum sp. GC14_75	0	0	2	2	0
KKK40867.1	2-oxoacid:ferredoxin oxidoreductase, gamma subunit	Lokiarchaeum sp. GC14_75	0	0	1	1	0
KKK43733.1	2-oxoacid:ferredoxin oxidoreductase, gamma subunit	Lokiarchaeum sp. GC14_75	0	0	3	3	1
KKK44184.1	2-oxoacid:ferredoxin oxidoreductase, gamma subunit	Lokiarchaeum sp. GC14_75	0	0	2	2	1
fig|487528.6.peg.481	2-oxoglutarate dehydrogenase E1 component (EC 1.2.4.2)	Xanthomonas sp. NCPPB1132	0	0	0	0	1
fig|509190.6.peg.3882	2-oxoglutarate dehydrogenase E1 component (EC 1.2.4.2)	Caulobacter segnis ATCC 21756	0	0	0	0	1
BAJ51486.1	2-oxoglutarate ferredoxin oxidoreductase subunit alpha	Candidatus Caldiarchaeum subterraneum	0	0	0	1	0
KKM12206.1	2-oxoglutarate ferredoxin oxidoreductase subunit alpha	Clostridiales bacterium PH28_bin88	1	0	0	2	2
KON30281.1	2-oxoglutarate ferredoxin oxidoreductase subunit alpha	miscellaneous Crenarchaeota group archaeon SMTZ1-55	1	0	1	0	1
KON31484.1	2-oxoglutarate ferredoxin oxidoreductase subunit alpha	miscellaneous Crenarchaeota group-15 archaeon DG-45	1	0	2	1	1
KPK24939.1	2-oxoglutarate ferredoxin oxidoreductase subunit alpha	Dehalococcoidia bacterium SG8_51_3	2	0	3	2	1
KPK48215.1	2-oxoglutarate ferredoxin oxidoreductase subunit alpha	Dehalococcoidia bacterium SM23_28_2	2	1	1	1	1
KRO30157.1	2-oxoglutarate ferredoxin oxidoreductase subunit alpha	Nitrosopumilus sp. BACL13 MAG-121220-bin23	0	0	1	3	0
RJP23868.1	2-oxoglutarate ferredoxin oxidoreductase subunit alpha	Candidatus Abyssubacteria bacterium SURF_5 SURF_MAG	0	0	1	0	0
KPK24126.1	2-oxoglutarate ferredoxin oxidoreductase subunit alpha, partial	Dehalococcoidia bacterium SG8_51_3	0	1	0	0	0
KPQ44942.1	2-oxoglutarate ferredoxin oxidoreductase subunit beta	Candidatus Methanoperedens sp. BLZ1	1	0	0	1	1
OGO18302.1	2-oxoglutarate ferredoxin oxidoreductase subunit beta	Chloroflexi bacterium RBG_16_48_8	0	0	1	0	0
OGO41213.1	2-oxoglutarate ferredoxin oxidoreductase subunit beta	Chloroflexi bacterium RBG_16_58_14	0	0	1	1	0
OGO62859.1	2-oxoglutarate ferredoxin oxidoreductase subunit beta	Chloroflexi bacterium RBG_19FT_COMBO_55_16	0	0	1	1	0
OGO70780.1	2-oxoglutarate ferredoxin oxidoreductase subunit beta	Chloroflexi bacterium RBG_19FT_COMBO_62_14	0	1	0	0	0
RJP69892.1	2-oxoglutarate ferredoxin oxidoreductase subunit beta	Candidatus Abyssubacteria bacterium SURF_17 SURF_MAG	0	0	1	0	0
KKM12159.1	2-oxoglutarate ferredoxin oxidoreductase subunit gamma	Clostridiales bacterium PH28_bin88	1	0	0	1	0
KPK86822.1	2-oxoglutarate ferredoxin oxidoreductase subunit gamma	Deltaproteobacteria bacterium SM23_61	0	0	1	0	0
OEU67361.1	2-oxoglutarate ferredoxin oxidoreductase subunit gamma	Desulfobacterales bacterium PC51MH44	1	0	0	0	0
OGC10219.1	2-oxoglutarate ferredoxin oxidoreductase subunit gamma	candidate division KSB1 bacterium RBG_16_48_16	0	0	1	0	0
OGC38752.1	2-oxoglutarate ferredoxin oxidoreductase subunit gamma	candidate division WOR-3 bacterium RBG_13_43_14	0	0	1	0	0
OGC95691.1	2-oxoglutarate ferredoxin oxidoreductase subunit gamma	candidate division Zixibacteria bacterium RBG_16_53_22	0	0	0	1	0
OGD32260.1	2-oxoglutarate ferredoxin oxidoreductase subunit gamma	Candidatus Atribacteria bacterium RBG_16_35_8	0	0	0	0	1
OGD45377.1	2-oxoglutarate ferredoxin oxidoreductase subunit gamma	Candidatus Bathyarchaeota archaeon RBG_13_46_16b	0	0	0	0	1
OGO27047.1	2-oxoglutarate ferredoxin oxidoreductase subunit gamma	Chloroflexi bacterium RBG_16_54_11	1	0	0	1	0
OGP81790.1	2-oxoglutarate ferredoxin oxidoreductase subunit gamma	Deltaproteobacteria bacterium RBG_16_58_17	1	0	0	0	1
OIP92621.1	2-oxoglutarate ferredoxin oxidoreductase subunit gamma	Syntrophaceae bacterium CG2_30_58_14	0	0	1	0	0
OQX84743.1	2-oxoglutarate ferredoxin oxidoreductase subunit gamma	Candidatus Latescibacteria bacterium 4484_7	1	0	0	1	1
PKP56576.1	2-oxoglutarate ferredoxin oxidoreductase subunit gamma	Candidatus Atribacteria bacterium HGW-Atribacteria-1	0	0	1	1	1
WP_015791337.1	2-oxoglutarate ferredoxin oxidoreductase subunit gamma	Methanocaldococcus fervens	1	0	0	2	1
WP_018154438.1	2-oxoglutarate ferredoxin oxidoreductase subunit gamma	Methanothermococcus thermolithotrophicus	0	0	0	1	0
EMR72977.1	2-oxoglutarate ferredoxin oxidoreductase, alpha subunit	Thermoplasmatales archaeon SCGC AB-539-N05	0	0	2	3	0
EMR72976.1	2-oxoglutarate ferredoxin oxidoreductase, beta subunit	Thermoplasmatales archaeon SCGC AB-539-N05	0	0	1	2	0
KUK56245.1	2-oxoglutarate ferredoxin oxidoreductase, beta subunit	Atribacteria bacterium 34_128	1	0	1	0	1
SFM71767.1	2-oxoglutarate ferredoxin oxidoreductase, gamma subunit	Thermodesulforhabdus norvegica	0	0	0	1	0
15sec1B_S1_L001_R1_001_(paired)_trimmed_(paired)_contig_2640_cov=128_3282_4043_+	2-oxoglutarate oxidoreductase	Atribacteria_MAG_NorthAtlantic	1	0	0	0	1
OEU62524.1	2-oxoglutarate oxidoreductase	Desulfobacterales bacterium PC51MH44	1	0	0	0	0
OGD32075.1	2-oxoglutarate oxidoreductase	Candidatus Atribacteria bacterium RBG_16_35_8	0	0	1	1	0
OGD49239.1	2-oxoglutarate oxidoreductase	Candidatus Bathyarchaeota archaeon RBG_13_46_16b	1	0	1	2	2
OGN97022.1	2-oxoglutarate oxidoreductase	Chloroflexi bacterium RBG_13_51_36	0	0	1	3	0
OGO32614.1	2-oxoglutarate oxidoreductase	Chloroflexi bacterium RBG_16_54_18	0	0	2	1	0
OGO48618.1	2-oxoglutarate oxidoreductase	Chloroflexi bacterium RBG_16_63_12	1	0	1	1	1
OGO72020.1	2-oxoglutarate oxidoreductase	Chloroflexi bacterium RBG_19FT_COMBO_62_14	0	0	1	0	0
OHB57794.1	2-oxoglutarate oxidoreductase	Planctomycetes bacterium RBG_13_44_8b	0	0	0	2	0
OQX53819.1	2-oxoglutarate oxidoreductase	Candidatus Omnitrophica bacterium 4484_213	1	0	2	2	1
PKP57146.1	2-oxoglutarate oxidoreductase	Candidatus Atribacteria bacterium HGW-Atribacteria-1	0	1	0	0	0
RJP51050.1	2-oxoglutarate oxidoreductase	Anaerolineaceae bacterium SURF_MAG	0	0	0	1	0
RJP58447.1	2-oxoglutarate oxidoreductase	Deltaproteobacteria bacterium SURF_MAG	0	0	2	2	1
RJP58739.1	2-oxoglutarate oxidoreductase	Deltaproteobacteria bacterium SURF_MAG	1	0	2	1	1
OLS29493.1	2-oxoglutarate oxidoreductase subunit KorB	Candidatus Thorarchaeota archaeon AB_25	0	0	1	0	0
fig|1191523.3.peg.2388	2-oxoglutarate oxidoreductase, alpha subunit (EC 1.2.7.3)	Melioribacter roseus P3M	1	1	0	1	1
fig|186497.1.peg.1818	2-oxoglutarate oxidoreductase, alpha subunit (EC 1.2.7.3)	Pyrococcus furiosus DSM 3638	0	0	0	2	0
fig|335543.6.peg.3238	2-oxoglutarate oxidoreductase, alpha subunit (EC 1.2.7.3)	Syntrophobacter fumaroxidans MPOB	1	0	0	0	0
fig|373903.4.peg.729	2-oxoglutarate oxidoreductase, alpha subunit (EC 1.2.7.3)	Halothermothrix orenii H 168	1	0	0	0	0
fig|450851.6.peg.2234	2-oxoglutarate oxidoreductase, alpha subunit (EC 1.2.7.3)	Phenylobacterium zucineum HLK1	0	0	0	0	1
fig|572547.3.peg.532	2-oxoglutarate oxidoreductase, alpha subunit (EC 1.2.7.3)	Aminobacterium colombiense DSM 12261	0	0	0	0	1
fig|644282.4.peg.2914	2-oxoglutarate oxidoreductase, alpha subunit (EC 1.2.7.3)	Desulfarculus baarsii DSM 2075	1	0	0	0	0
fig|646529.3.peg.3738	2-oxoglutarate oxidoreductase, alpha subunit (EC 1.2.7.3)	Desulfosporosinus acidiphilus SJ4	1	1	1	1	1
fig|760568.4.peg.3366	2-oxoglutarate oxidoreductase, alpha subunit (EC 1.2.7.3)	Desulfotomaculum kuznetsovii DSM 6115	0	0	0	1	1
fig|1191523.3.peg.2389	2-oxoglutarate oxidoreductase, beta subunit (EC 1.2.7.3)	Melioribacter roseus P3M	1	1	0	1	1
fig|190192.1.peg.726	2-oxoglutarate oxidoreductase, beta subunit (EC 1.2.7.3)	Methanopyrus kandleri AV19	0	0	0	0	1
fig|273068.3.peg.1003	2-oxoglutarate oxidoreductase, beta subunit (EC 1.2.7.3)	Thermoanaerobacter tengcongensis MB4	1	0	0	0	0
fig|273068.3.peg.1279	2-oxoglutarate oxidoreductase, beta subunit (EC 1.2.7.3)	Thermoanaerobacter tengcongensis MB4	0	0	0	1	1
fig|335543.6.peg.3239	2-oxoglutarate oxidoreductase, beta subunit (EC 1.2.7.3)	Syntrophobacter fumaroxidans MPOB	0	0	0	0	1
fig|370438.3.peg.1359	2-oxoglutarate oxidoreductase, beta subunit (EC 1.2.7.3)	Pelotomaculum thermopropionicum SI	0	0	0	0	1
fig|373903.4.peg.730	2-oxoglutarate oxidoreductase, beta subunit (EC 1.2.7.3)	Halothermothrix orenii H 168	0	1	0	0	0
fig|415426.7.peg.1084	2-oxoglutarate oxidoreductase, beta subunit (EC 1.2.7.3)	Hyperthermus butylicus DSM 5456	0	0	0	1	0
fig|429009.3.peg.1391	2-oxoglutarate oxidoreductase, beta subunit (EC 1.2.7.3)	Ammonifex degensii KC4	0	0	0	1	0
fig|592015.5.peg.667	2-oxoglutarate oxidoreductase, beta subunit (EC 1.2.7.3)	Anaerobaculum hydrogeniformans ATCC BAA-1850	0	0	0	0	2
fig|643648.3.peg.1832	2-oxoglutarate oxidoreductase, beta subunit (EC 1.2.7.3)	Syntrophothermus lipocalidus DSM 12680	0	0	0	1	1
fig|644966.3.peg.1532	2-oxoglutarate oxidoreductase, beta subunit (EC 1.2.7.3)	Thermaerobacter marianensis DSM 12885	0	0	0	2	0
fig|69014.3.peg.1362	2-oxoglutarate oxidoreductase, beta subunit (EC 1.2.7.3)	Thermococcus kodakarensis KOD1	0	0	0	2	0
fig|760568.4.peg.3365	2-oxoglutarate oxidoreductase, beta subunit (EC 1.2.7.3)	Desulfotomaculum kuznetsovii DSM 6115	1	0	0	2	2
fig|867903.3.peg.1404	2-oxoglutarate oxidoreductase, beta subunit (EC 1.2.7.3)	Thermaerobacter subterraneus DSM 13965	1	0	0	0	0
EOD01094.1	2-oxoglutarate oxidoreductase, delta subunit, putative	Caldisalinibacter kiritimatiensis	0	0	1	0	0
fig|406327.7.peg.1017	2-oxoglutarate oxidoreductase, delta subunit, putative (EC 1.2.7.3)	Methanococcus vannieli vannielii SB	0	0	0	1	0
fig|457570.7.peg.1497	2-oxoglutarate oxidoreductase, delta subunit, putative (EC 1.2.7.3)	Natranaerobius thermophilus JW/NM-WN-LF	0	0	0	1	0
fig|577650.3.peg.1877	2-oxoglutarate oxidoreductase, delta subunit, putative (EC 1.2.7.3)	Desulfobulbus propionicus DSM 2032	0	0	0	0	1
fig|1048808.3.peg.2744	2-oxoglutarate oxidoreductase, gamma subunit (EC 1.2.7.3)	endosymbiont of Riftia pachyptila (vent Ph05)	0	1	0	0	0
fig|243232.1.peg.552	2-oxoglutarate oxidoreductase, gamma subunit (EC 1.2.7.3)	Methanocaldococcus jannaschii DSM 2661	0	0	0	1	0
fig|469591.4.peg.2308	2-oxoglutarate oxidoreductase, gamma subunit (EC 1.2.7.3)	Bacteroides sp. 20_3	0	0	0	1	0
fig|476272.5.peg.1922	2-oxoglutarate oxidoreductase, gamma subunit (EC 1.2.7.3)	Blautia hydrogenotrophica DSM 10507	0	0	0	0	1
fig|483216.6.peg.1147	2-oxoglutarate oxidoreductase, gamma subunit (EC 1.2.7.3)	Bacteroides eggerthii DSM 20697	0	1	0	0	0
fig|572479.3.peg.1363	2-oxoglutarate oxidoreductase, gamma subunit (EC 1.2.7.3)	Halanaerobium praevalens DSM 2228	0	2	0	2	0
fig|635013.3.peg.1787	2-oxoglutarate oxidoreductase, gamma subunit (EC 1.2.7.3)	Thermincola sp. JR	0	0	1	0	0
fig|679937.3.peg.2271	2-oxoglutarate oxidoreductase, gamma subunit (EC 1.2.7.3)	Bacteroides coprosuis DSM 18011	1	0	0	0	1
KPJ52711.1	2-oxoglutarate oxidoreductase, partial	Dehalococcoidia bacterium DG_18	1	0	0	0	0
OGN91980.1	2-oxoglutarate oxidoreductase, partial	Chloroflexi bacterium RBG_13_50_10	0	0	0	1	0
AEG17268.1	2-oxoglutarate synthase	Methanobacterium paludis	1	0	1	1	1
KPJ60912.1	2-oxoglutarate synthase	Latescibacteria bacterium DG_63	0	0	0	0	1
KPK92056.1	2-oxoglutarate synthase	Deltaproteobacteria bacterium SM23_61	0	0	0	2	2
KUK56244.1	2-oxoglutarate synthase	Atribacteria bacterium 34_128	0	0	0	0	1
KYH38466.1	2-oxoglutarate synthase	Candidatus Bathyarchaeota archaeon B23	0	0	2	1	1
OEU68311.1	2-oxoglutarate synthase	Desulfobacterales bacterium S5133MH16	0	0	0	0	1
OGD45378.1	2-oxoglutarate synthase	Candidatus Bathyarchaeota archaeon RBG_13_46_16b	1	0	0	1	4
OGW71825.1	2-oxoglutarate synthase	Omnitrophica bacterium GWA2_41_15	0	1	0	0	1
OGW84299.1	2-oxoglutarate synthase	Omnitrophica bacterium RIFCSPLOWO2_01_FULL_45_10	1	1	2	2	0
OGZ23800.1	2-oxoglutarate synthase	Candidatus Nealsonbacteria bacterium RIFCSPLOWO2_01_FULL_41_9	0	0	1	0	0
OHE22081.1	2-oxoglutarate synthase	Syntrophobacterales bacterium RBG_19FT_COMBO_59_10	0	0	1	0	0
OPX36423.1	2-oxoglutarate synthase	Desulfobacteraceae bacterium 4484_190.2	1	0	0	0	0
RJX30118.1	2-oxoglutarate synthase	Desulfarculus sp. SURF_MAG	1	0	0	0	0
WP_013099507.1	2-oxoglutarate synthase	Methanocaldococcus infernus	1	1	1	3	1
WP_048201255.1	2-oxoglutarate synthase	Methanocaldococcus bathoardescens	1	0	1	1	1
15sec1B_S1_L001_R1_001_(paired)_trimmed_(paired)_contig_19985_cov=3_3_1564_-	2-oxoglutarate synthase subunit alpha	Deltaproteobacteria_MAG_NorthAtlantic_putativeSRB	1	1	0	1	0
15sec1B_S1_L001_R1_001_(paired)_trimmed_(paired)_contig_21551_cov=5_1_851_+	2-oxoglutarate synthase subunit alpha	Chloroflexi_MAG_NorthAtlantic	1	0	0	0	0
15sec1B_S1_L001_R1_001_(paired)_trimmed_(paired)_contig_28553_cov=12_797_3164_-	2-oxoglutarate synthase subunit alpha	Deltaproteobacteria_MAG_NorthAtlantic_putativeSRB	0	1	0	0	0
15sec1B_S1_L001_R1_001_(paired)_trimmed_(paired)_contig_29026_cov=3_1_685_+	2-oxoglutarate synthase subunit alpha	Chloroflexi_MAG_NorthAtlantic	0	1	0	0	0
15sec1B_S1_L001_R1_001_(paired)_trimmed_(paired)_contig_40098_cov=11_1_1006_-	2-oxoglutarate synthase subunit alpha	Deltaproteobacteria_MAG_NorthAtlantic_putativeSRB	0	1	0	1	1
15sec1B_S1_L001_R1_001_(paired)_trimmed_(paired)_contig_54410_cov=2_1_766_+	2-oxoglutarate synthase subunit alpha	Deltaproteobacteria_MAG_NorthAtlantic_putativeSRB	1	0	0	0	0
15sec1B_S1_L001_R1_001_(paired)_trimmed_(paired)_contig_7830_cov=11_3565_4155_+	2-oxoglutarate synthase subunit alpha	Deltaproteobacteria_MAG_NorthAtlantic_putativeSRB	0	0	0	0	1
OGC38750.1	2-oxoglutarate synthase subunit alpha	candidate division WOR-3 bacterium RBG_13_43_14	0	0	1	0	0
OGC95689.1	2-oxoglutarate synthase subunit alpha	candidate division Zixibacteria bacterium RBG_16_53_22	0	0	0	0	1
OGD15458.1	2-oxoglutarate synthase subunit alpha	Candidatus Atribacteria bacterium RBG_19FT_COMBO_35_14	0	0	0	1	0
OGD16545.1	2-oxoglutarate synthase subunit alpha	Candidatus Aminicenantes bacterium RBG_13_59_9	0	0	0	0	1
OGD20104.1	2-oxoglutarate synthase subunit alpha	Candidatus Aminicenantes bacterium RBG_16_63_16	2	1	1	2	1
OGD22121.1	2-oxoglutarate synthase subunit alpha	Candidatus Aminicenantes bacterium RBG_13_59_9	0	0	1	0	1
OGD37783.1	2-oxoglutarate synthase subunit alpha	Candidatus Aminicenantes bacterium RBG_19FT_COMBO_58_17	0	0	0	1	0
OGD45379.1	2-oxoglutarate synthase subunit alpha	Candidatus Bathyarchaeota archaeon RBG_13_46_16b	2	0	1	4	6
OGD46582.1	2-oxoglutarate synthase subunit alpha	Candidatus Bathyarchaeota archaeon RBG_13_46_16b	0	1	0	0	0
OGD57260.1	2-oxoglutarate synthase subunit alpha	Candidatus Bathyarchaeota archaeon RBG_13_52_12	1	0	0	1	1
OGK12146.1	2-oxoglutarate synthase subunit alpha	Candidatus Riflebacteria bacterium RBG_13_59_9	0	0	1	0	0
OGN88451.1	2-oxoglutarate synthase subunit alpha	Chloroflexi bacterium RBG_13_46_9	2	2	0	3	1
OGO02935.1	2-oxoglutarate synthase subunit alpha	Chloroflexi bacterium RBG_13_53_26	1	0	0	1	2
OGO29681.1	2-oxoglutarate synthase subunit alpha	Chloroflexi bacterium RBG_16_54_18	0	0	1	0	0
OGO30038.1	2-oxoglutarate synthase subunit alpha	Chloroflexi bacterium RBG_16_54_11	1	0	0	1	0
OGO61275.1	2-oxoglutarate synthase subunit alpha	Chloroflexi bacterium RBG_19FT_COMBO_48_23	1	0	2	2	0
OGO66851.1	2-oxoglutarate synthase subunit alpha	Chloroflexi bacterium RBG_19FT_COMBO_56_12	0	0	2	1	0
OGP75181.1	2-oxoglutarate synthase subunit alpha	Deltaproteobacteria bacterium RBG_16_49_23	0	0	1	1	1
OGR21403.1	2-oxoglutarate synthase subunit alpha	Desulfobacula sp. RIFOXYA12_FULL_46_16	1	0	0	0	0
OGR28475.1	2-oxoglutarate synthase subunit alpha	Desulfobacterales bacterium RIFOXYA12_FULL_46_15	0	1	1	3	1
OIP97115.1	2-oxoglutarate synthase subunit alpha	Syntrophobacteraceae bacterium CG2_30_61_12	1	0	0	0	0
KPV63984.1	2-oxoglutarate synthase subunit KorA	Candidatus Bathyarchaeota archaeon BA1	1	0	1	3	4
KPV63983.1	2-oxoglutarate synthase subunit KorB	Candidatus Bathyarchaeota archaeon BA1	0	0	0	1	5
KPV63982.1	2-oxoglutarate synthase subunit KorC	Candidatus Bathyarchaeota archaeon BA1	1	0	0	1	4
OGP48112.1	2-oxoglutarate synthase, partial	Deltaproteobacteria bacterium RBG_13_51_10	0	0	0	0	1
OGC95627.1	2-oxoisovalerate dehydrogenase	candidate division Zixibacteria bacterium RBG_16_53_22	0	0	0	1	0
OGD19366.1	2-oxoisovalerate dehydrogenase	Candidatus Aminicenantes bacterium RBG_13_59_9	0	0	0	0	1
OGO46476.1	2-oxoisovalerate dehydrogenase	Chloroflexi bacterium RBG_16_64_32	0	1	0	1	0
OGO51139.1	2-oxoisovalerate dehydrogenase	Chloroflexi bacterium RBG_16_68_14	0	1	1	0	0
PIY33576.1	2-oxoisovalerate dehydrogenase	Candidatus Atribacteria bacterium CG_4_10_14_3_um_filter_34_13	0	1	1	0	0
15sec1B_S1_L001_R1_001_(paired)_trimmed_(paired)_contig_8249_cov=4_1_1285_+	2-oxoisovalerate dehydrogenase E1 component	Atribacteria_MAG_NorthAtlantic	1	0	1	1	1
SFP67471.1	2-oxoisovalerate dehydrogenase E1 component	Caldicoprobacter faecalis	0	0	0	1	0
KKK45080.1	2-phospho-L-lactate guanylyltransferase	Lokiarchaeum sp. GC14_75	0	0	1	1	0
KRO30206.1	2-phospho-L-lactate guanylyltransferase	Nitrosopumilus sp. BACL13 MAG-121220-bin23	0	0	0	1	0
OGO26538.1	2-phospho-L-lactate guanylyltransferase	Chloroflexi bacterium RBG_16_52_11	0	0	1	2	0
OGO34272.1	2-phospho-L-lactate guanylyltransferase	Chloroflexi bacterium RBG_16_57_11	0	0	1	0	0
OGO34412.1	2-phospho-L-lactate guanylyltransferase	Chloroflexi bacterium RBG_16_56_8	0	0	1	0	0
OGO72542.1	2-phospho-L-lactate guanylyltransferase	Chloroflexi bacterium RBG_19FT_COMBO_62_14	0	0	2	0	0
KFM18983.1	2-phospho-L-lactate guanylyltransferase protein	Marine Group I thaumarchaeote SCGC AAA799-P11	0	0	0	1	0
KKK40953.1	2-phospho-L-lactate transferase	Lokiarchaeum sp. GC14_75	0	0	3	2	0
KKK43795.1	2-phospho-L-lactate transferase	Lokiarchaeum sp. GC14_75	0	0	0	1	0
KYH40083.1	2-phospho-L-lactate transferase	Candidatus Bathyarchaeota archaeon B63	0	0	0	1	0
OGO34413.1	2-phospho-L-lactate transferase	Chloroflexi bacterium RBG_16_56_8	0	0	2	1	0
OGO72541.1	2-phospho-L-lactate transferase	Chloroflexi bacterium RBG_19FT_COMBO_62_14	0	0	2	0	0
RLI62143.1	2-phospho-L-lactate transferase, partial	Candidatus Thorarchaeota archaeon	0	0	0	0	2
15sec1B_S1_L001_R1_001_(paired)_trimmed_(paired)_contig_14335_cov=56_1_388_+	2-phosphosulfolactate phosphatase	Atribacteria_MAG_NorthAtlantic	0	1	0	0	0
15sec1B_S1_L001_R1_001_(paired)_trimmed_(paired)_contig_4422_cov=150_540_1271_+	2-phosphosulfolactate phosphatase	Atribacteria_MAG_NorthAtlantic	1	0	0	2	1
KPV64749.1	2-phosphosulfolactate phosphatase	Candidatus Bathyarchaeota archaeon BA1	1	0	0	1	1
PKP57391.1	2-phosphosulfolactate phosphatase	Candidatus Atribacteria bacterium HGW-Atribacteria-1	0	0	1	1	0
SNB46595.1	2-polyprenyl-6-hydroxyphenyl methylase / 3-demethylubiquinone-9 3-methyltransferase	Geobacter sp. DSM 9736	0	0	1	0	0
WP_015323926.1	2-polyprenylphenol hydroxylase	Methanomethylovorans hollandica	0	0	0	0	1
15sec1B_S1_L001_R1_001_(paired)_trimmed_(paired)_contig_2263_cov=79_1_1120_-	2-polyprenylphenol hydroxylase and related flavodoxin oxidoreductases	Atribacteria_MAG_NorthAtlantic	0	0	0	1	0
EMR75215.1	2-polyprenylphenol hydroxylase-like oxidoreductase	Thermoplasmatales archaeon SCGC AB-540-F20	1	0	0	2	0
WP_083635385.1	2TM domain-containing protein	Dehalogenimonas formicexedens	1	0	0	1	1
EIJ65108.1	3' exoribonuclease family, domain 1	Candidatus Nitrosopumilus salaria BD31	0	0	2	2	0
OGO36637.1	3'(2'),5'-bisphosphate nucleotidase	Chloroflexi bacterium RBG_16_57_11	0	0	1	0	0
OGO65778.1	3'(2'),5'-bisphosphate nucleotidase	Chloroflexi bacterium RBG_19FT_COMBO_55_16	0	0	0	1	0
OGO68231.1	3'(2'),5'-bisphosphate nucleotidase	Chloroflexi bacterium RBG_19FT_COMBO_62_14	0	1	1	0	0
fig|509190.6.peg.4109	3'(2'),5'-bisphosphate nucleotidase (EC 3.1.3.7)	Caulobacter segnis ATCC 21756	0	0	0	0	1
OGQ75067.1	3'(2'),5'-bisphosphate nucleotidase CysQ, partial	Deltaproteobacteria bacterium RIFCSPLOWO2_12_FULL_57_22	0	0	0	1	0
ABX13512.1	3,4-dihydroxy-2-butanone 4-phosphate synthase	Nitrosopumilus maritimus SCM1	0	0	1	1	0
AJW69966.1	3,4-dihydroxy-2-butanone 4-phosphate synthase	Candidatus Nitrosopumilus adriaticus	0	0	0	1	0
KPK21413.1	3,4-dihydroxy-2-butanone 4-phosphate synthase	Dehalococcoidia bacterium SM23_28_1	1	1	0	3	1
KPK47517.1	3,4-dihydroxy-2-butanone 4-phosphate synthase	Dehalococcoidia bacterium SM23_28_2	0	0	0	1	0
KPU81561.1	3,4-dihydroxy-2-butanone 4-phosphate synthase	Nitrosopumilus sp. PRT-SC01	0	0	0	1	0
KUO41949.1	3,4-dihydroxy-2-butanone 4-phosphate synthase	Hadesarchaea archaeon DG-33	0	0	0	0	1
fig|401526.3.peg.464	3,4-dihydroxy-2-butanone 4-phosphate synthase (EC 4.1.99.12) / GTP cyclohydrolase II (EC 3.5.4.25)	Thermosinus carboxydivorans Nor1	1	1	0	1	1
fig|555079.3.peg.1815	3,4-dihydroxy-2-butanone 4-phosphate synthase (EC 4.1.99.12) / GTP cyclohydrolase II (EC 3.5.4.25)	Thermosediminibacter oceani DSM 16646	0	1	0	0	0
15sec1B_S1_L001_R1_001_(paired)_trimmed_(paired)_contig_3768_cov=15_339_1553_+	3,4-dihydroxy-2-butanone 4-phosphate synthase / GTP cyclohydrolase II (EC 3.5.4.25)	Deltaproteobacteria_MAG_NorthAtlantic_putativeSRB	2	1	3	4	5
OGP97394.1	3,4-dihydroxy-2-butanone-4-phosphate synthase	Deltaproteobacteria bacterium RBG_19FT_COMBO_46_9	1	0	0	0	0
OGS39954.1	3,4-dihydroxy-2-butanone-4-phosphate synthase	Euryarchaeota archaeon RBG_13_31_8	0	0	0	1	0
fig|443254.7.peg.480	3,5-diaminobexanoate dehydrogenase (EC 1.4.1.11)	Marinitoga piezophila KA3	0	1	0	0	0
fig|1033737.3.peg.1247	3,5-diaminohexanoate dehydrogenase (EC 1.4.1.11)	Clostridium sp. JC122	0	0	1	0	0
fig|1161912.4.peg.2007	3,5-diaminohexanoate dehydrogenase (EC 1.4.1.11)	Thermosipho africanus H17ap60334	1	0	0	0	0
fig|499177.3.peg.1372	3,5-diaminohexanoate dehydrogenase (EC 1.4.1.11)	Clostridium sticklandii DSM 519	0	0	0	1	0
fig|697303.4.peg.598	3,5-diaminohexanoate dehydrogenase (EC 1.4.1.11)	Thermoanaerobacter wiegelii Rt8.B1	0	0	0	1	0
fig|771875.3.peg.550	3,5-diaminohexanoate dehydrogenase (EC 1.4.1.11)	Fervidobacterium pennivorans DSM 9078	0	0	1	0	0
EQB63646.1	30S ribosomal protein S1	candidate division Zixibacteria bacterium RBG-1	0	0	0	0	1
KPJ71810.1	30S ribosomal protein S1	Parcubacteria bacterium DG_74_3	0	0	0	1	0
KPJ73649.1	30S ribosomal protein S1	Parcubacteria bacterium DG_74_1	0	1	0	0	0
OGC89570.1	30S ribosomal protein S1	candidate division Zixibacteria bacterium RBG_16_53_22	0	0	0	1	0
OGD31157.1	30S ribosomal protein S1	Candidatus Aminicenantes bacterium RBG_19FT_COMBO_58_17	2	1	2	2	2
OGO26388.1	30S ribosomal protein S1	Chloroflexi bacterium RBG_16_52_11	0	0	1	1	0
OGZ32353.1	30S ribosomal protein S1	Candidatus Portnoybacteria bacterium RBG_13_40_8	0	1	2	1	0
OHB62248.1	30S ribosomal protein S1	Planctomycetes bacterium RBG_13_46_10	1	0	0	3	0
OHB73954.1	30S ribosomal protein S1	Planctomycetes bacterium RBG_16_55_9	1	0	0	2	0
OHB82748.1	30S ribosomal protein S1	Planctomycetes bacterium RBG_19FT_COMBO_48_8	1	0	0	0	0
OIP76518.1	30S ribosomal protein S1	Parcubacteria group bacterium CG2_30_36_18	0	1	1	0	0
OPX21178.1	30S ribosomal protein S1	Desulfobacca sp. 4484_104	1	0	0	0	0
RJQ44263.1	30S ribosomal protein S1	Gaiellales bacterium SURF_MAG	1	2	2	2	1
WP_035253968.1	30S ribosomal protein S1	Desulfatiglans anilini	1	0	0	0	1
WP_054031974.1	30S ribosomal protein S1	Desulfatitalea tepidiphila	0	0	0	0	1
15sec1B_S1_L001_R1_001_(paired)_trimmed_(paired)_contig_2313_cov=62_1033_1341_-	30S ribosomal protein S10	Deltaproteobacteria_MAG_NorthAtlantic_putativeSRB	1	0	0	0	1
15sec1B_S1_L001_R1_001_(paired)_trimmed_(paired)_contig_39634_cov=7_75_383_-	30S ribosomal protein S10	Chloroflexi_MAG_NorthAtlantic	4	6	1	4	1
15sec1B_S1_L001_R1_001_(paired)_trimmed_(paired)_contig_7213_cov=122_1_317_+	30S ribosomal protein S10	Atribacteria_MAG_NorthAtlantic	1	0	1	1	0
AFS83019.1	30S ribosomal protein S10	Candidatus Nitrosopumilus sediminis	0	0	2	2	0
AKG53163.1	30S ribosomal protein S10	Dehalogenimonas sp. WBC-2	0	1	0	0	0
KKK42106.1	30S ribosomal protein S10	Lokiarchaeum sp. GC14_75	0	0	1	1	0
KON27606.1	30S ribosomal protein S10	miscellaneous Crenarchaeota group archaeon SMTZ-80	0	0	1	1	0
KON33038.1	30S ribosomal protein S10	miscellaneous Crenarchaeota group-6 archaeon AD8-1	0	0	1	1	0
KPJ54578.1	30S ribosomal protein S10	Dehalococcoidia bacterium DG_18	2	0	1	2	2
KPK22212.1	30S ribosomal protein S10	Dehalococcoidia bacterium SM23_28_1	1	0	0	0	1
KPK22627.1	30S ribosomal protein S10	Dehalococcoidia bacterium SG8_51_3	1	0	1	3	3
KPK47913.1	30S ribosomal protein S10	Dehalococcoidia bacterium SM23_28_2	0	0	1	2	0
KPV63215.1	30S ribosomal protein S10	Candidatus Bathyarchaeota archaeon BA1	2	0	0	1	2
KUO42600.1	30S ribosomal protein S10	Hadesarchaea archaeon YNP_45	0	0	0	0	1
KYH39130.1	30S ribosomal protein S10	Candidatus Bathyarchaeota archaeon B23	1	0	0	1	1
OFW63878.1	30S ribosomal protein S10	Actinobacteria bacterium RBG_19FT_COMBO_36_27	0	1	2	2	2
OGC43064.1	30S ribosomal protein S10	candidate division WOR-3 bacterium RBG_13_43_14	0	0	1	0	0
OGC89909.1	30S ribosomal protein S10	candidate division Zixibacteria bacterium RBG_16_53_22	0	0	0	1	0
OGD16795.1	30S ribosomal protein S10	Candidatus Aminicenantes bacterium RBG_16_63_14	1	0	0	1	0
OGD18017.1	30S ribosomal protein S10	Candidatus Aminicenantes bacterium RBG_13_59_9	1	1	0	1	1
OGD46353.1	30S ribosomal protein S10	Candidatus Bathyarchaeota archaeon RBG_16_48_13	0	0	1	0	0
OGD53746.1	30S ribosomal protein S10	Candidatus Bathyarchaeota archaeon RBG_13_60_20	0	0	1	1	0
OGJ12178.1	30S ribosomal protein S10	Candidatus Pacearchaeota archaeon RBG_16_35_8	0	1	0	0	0
OGL91127.1	30S ribosomal protein S10	Candidatus Uhrbacteria bacterium RIFCSPLOWO2_12_FULL_46_10	1	0	2	2	1
OGN87137.1	30S ribosomal protein S10	Chloroflexi bacterium RBG_13_46_14	1	1	0	0	2
OGN97779.1	30S ribosomal protein S10	Chloroflexi bacterium RBG_13_51_36	0	1	1	1	1
OGO00096.1	30S ribosomal protein S10	Chloroflexi bacterium RBG_13_52_14	0	0	1	1	0
OGO00183.1	30S ribosomal protein S10	Chloroflexi bacterium RBG_13_51_52	1	0	1	1	1
OGO06669.1	30S ribosomal protein S10	Chloroflexi bacterium RBG_13_56_8b	0	0	0	0	1
OGO06893.1	30S ribosomal protein S10	Chloroflexi bacterium RBG_13_57_8	1	0	0	0	0
OGO12395.1	30S ribosomal protein S10	Chloroflexi bacterium RBG_16_47_49	0	0	1	0	0
OGO15347.1	30S ribosomal protein S10	Chloroflexi bacterium RBG_16_48_8	0	0	2	1	0
OGO25801.1	30S ribosomal protein S10	Chloroflexi bacterium RBG_16_51_16	0	0	0	1	0
OGO40152.1	30S ribosomal protein S10	Chloroflexi bacterium RBG_16_57_8	0	1	0	0	0
OGO42264.1	30S ribosomal protein S10	Chloroflexi bacterium RBG_16_58_8	0	0	1	1	0
OGO42426.1	30S ribosomal protein S10	Chloroflexi bacterium RBG_16_57_9	0	0	0	0	1
OGO55350.1	30S ribosomal protein S10	Chloroflexi bacterium RBG_16_70_13	1	0	0	1	1
OGS40212.1	30S ribosomal protein S10	Euryarchaeota archaeon RBG_13_31_8	1	0	0	1	1
OGZ35559.1	30S ribosomal protein S10	Candidatus Portnoybacteria bacterium RIFCSPHIGHO2_01_FULL_39_19	0	1	1	1	0
OHB85699.1	30S ribosomal protein S10	Planctomycetes bacterium RBG_19FT_COMBO_48_8	2	0	0	3	0
OIO45926.1	30S ribosomal protein S10	Parcubacteria group bacterium CG1_02_39_15	0	1	0	0	0
OIP27197.1	30S ribosomal protein S10	Dehalococcoidia bacterium CG2_30_46_9	0	1	0	0	0
RJO61324.1	30S ribosomal protein S10	Dehalococcoidia bacterium	1	1	0	1	1
RJQ53557.1	30S ribosomal protein S10	Actinobacteria bacterium SURF_MAG	0	0	0	1	0
WP_067618760.1	30S ribosomal protein S10	Dissulfuribacter thermophilus	1	1	1	1	1
15sec1B_S1_L001_R1_001_(paired)_trimmed_(paired)_contig_5491_cov=73_60_529_+	30S ribosomal protein S11	Atribacteria_MAG_NorthAtlantic	0	0	0	1	0
15sec1B_S1_L001_R1_001_(paired)_trimmed_(paired)_contig_6766_cov=74_1118_1402_-	30S ribosomal protein S11	Chloroflexi_MAG_NorthAtlantic	0	1	0	0	0
15sec1B_S1_L001_R1_001_(paired)_trimmed_(paired)_contig_6767_cov=117_1_631_-	30S ribosomal protein S11	Chloroflexi_MAG_NorthAtlantic	0	0	0	1	0
AJW70130.1	30S ribosomal protein S11	Candidatus Nitrosopumilus adriaticus	0	0	1	1	0
KKK45074.1	30S ribosomal protein S11	Lokiarchaeum sp. GC14_75	0	0	2	2	0
KON29809.1	30S ribosomal protein S11	miscellaneous Crenarchaeota group archaeon SMTZ1-55	0	0	0	2	0
KON34301.1	30S ribosomal protein S11	miscellaneous Crenarchaeota group-6 archaeon AD8-1	1	0	1	1	2
KPJ52536.1	30S ribosomal protein S11	Dehalococcoidia bacterium DG_18	2	0	2	1	2
KPJ64508.1	30S ribosomal protein S11	Syntrophobacter sp. DG_60	0	0	1	0	0
KPJ70646.1	30S ribosomal protein S11	Microgenomates bacterium DG_75	0	0	0	1	0
KPK48262.1	30S ribosomal protein S11	Dehalococcoidia bacterium SM23_28_2	0	0	0	1	0
KPV62918.1	30S ribosomal protein S11	Candidatus Bathyarchaeota archaeon BA1	2	0	0	1	1
KUK56122.1	30S ribosomal protein S11	Atribacteria bacterium 34_128	0	1	0	0	0
KUO39125.1	30S ribosomal protein S11	Hadesarchaea archaeon DG-33	0	0	0	0	1
OFW53398.1	30S ribosomal protein S11	Actinobacteria bacterium RBG_13_35_12	0	1	1	1	1
OFX07893.1	30S ribosomal protein S11	Anaerolinea sp. RIFOXYB12_FULL_60_12	0	0	1	0	0
OGC42473.1	30S ribosomal protein S11	candidate division WOR-3 bacterium RBG_13_43_14	0	0	1	0	0
OGD10759.1	30S ribosomal protein S11	Candidatus Aminicenantes bacterium RBG_13_62_12	1	0	1	2	1
OGD20619.1	30S ribosomal protein S11	Candidatus Aminicenantes bacterium RBG_13_64_14	1	0	0	1	1
OGD23792.1	30S ribosomal protein S11	Candidatus Aminicenantes bacterium RBG_13_59_9	0	1	1	0	0
OGD55133.1	30S ribosomal protein S11	Candidatus Bathyarchaeota archaeon RBG_13_60_20	1	0	2	1	1
OGN97802.1	30S ribosomal protein S11	Chloroflexi bacterium RBG_13_51_36	1	2	3	3	4
OGO06691.1	30S ribosomal protein S11	Chloroflexi bacterium RBG_13_56_8b	0	1	2	0	0
OGO29198.1	30S ribosomal protein S11	Chloroflexi bacterium RBG_16_54_18	0	0	1	1	0
OGO39523.1	30S ribosomal protein S11	Chloroflexi bacterium RBG_16_57_8	0	0	0	0	1
OGO44771.1	30S ribosomal protein S11	Chloroflexi bacterium RBG_16_60_22	1	1	2	3	1
OGO48027.1	30S ribosomal protein S11	Chloroflexi bacterium RBG_16_64_32	0	0	1	1	0
OGO48716.1	30S ribosomal protein S11	Chloroflexi bacterium RBG_16_63_12	0	0	0	1	0
OGO69168.1	30S ribosomal protein S11	Chloroflexi bacterium RBG_19FT_COMBO_62_14	0	1	1	0	0
OGS40670.1	30S ribosomal protein S11	Euryarchaeota archaeon RBG_13_31_8	0	0	0	1	0
OGZ35213.1	30S ribosomal protein S11	Candidatus Portnoybacteria bacterium RIFCSPHIGHO2_01_FULL_39_19	0	1	1	0	0
OHB61911.1	30S ribosomal protein S11	Planctomycetes bacterium RBG_13_46_10	2	0	0	4	1
OHB78136.1	30S ribosomal protein S11	Planctomycetes bacterium RBG_16_55_9	1	0	0	0	1
OHD76637.1	30S ribosomal protein S11	Spirochaetes bacterium RBG_16_67_19	0	0	0	1	0
OIO39820.1	30S ribosomal protein S11	Candidatus Pacearchaeota archaeon CG1_02_30_18	0	1	1	0	0
OIO40360.1	30S ribosomal protein S11	Candidatus Pacearchaeota archaeon CG1_02_31_27	0	0	0	1	0
PKP56917.1	30S ribosomal protein S11	Candidatus Atribacteria bacterium HGW-Atribacteria-1	1	0	0	0	1
RJP60356.1	30S ribosomal protein S11	Deltaproteobacteria bacterium SURF_MAG	1	0	0	0	1
WP_035589628.1	30S ribosomal protein S11	Hippea jasoniae	1	1	1	1	1
WP_067958927.1	30S ribosomal protein S11	Nitrosopumilus sp. Nsub	0	0	0	1	0
WP_077368819.1	30S ribosomal protein S11	Anaerosalibacter sp. Marseille-P3206	0	0	0	1	0
KKQ77172.1	30S ribosomal protein S11, small subunit ribosomal protein S11	Parcubacteria group bacterium GW2011_GWC1_38_6	0	1	1	1	0
15sec1B_S1_L001_R1_001_(paired)_trimmed_(paired)_contig_12757_cov=22_1046_1468_+	30S ribosomal protein S12	Chloroflexi_MAG_NorthAtlantic	5	3	2	8	4
15sec1B_S1_L001_R1_001_(paired)_trimmed_(paired)_contig_2313_cov=62_3168_3545_-	30S ribosomal protein S12	Deltaproteobacteria_MAG_NorthAtlantic_putativeSRB	2	0	2	1	2
KKK42225.1	30S ribosomal protein S12	Lokiarchaeum sp. GC14_75	0	0	3	1	1
KON26380.1	30S ribosomal protein S12	miscellaneous Crenarchaeota group archaeon SMTZ1-55	0	0	1	1	0
KON30482.1	30S ribosomal protein S12	miscellaneous Crenarchaeota group-15 archaeon DG-45	1	0	1	1	0
KPJ54575.1	30S ribosomal protein S12	Dehalococcoidia bacterium DG_18	2	0	1	3	2
KPJ73342.1	30S ribosomal protein S12	Parcubacteria bacterium DG_74_1	0	1	0	0	0
KPK21785.1	30S ribosomal protein S12	Dehalococcoidia bacterium SG8_51_3	2	2	2	2	2
KPK22624.1	30S ribosomal protein S12	Dehalococcoidia bacterium SG8_51_3	0	0	0	0	1
KPK47930.1	30S ribosomal protein S12	Dehalococcoidia bacterium SM23_28_2	1	0	1	4	2
KUK55768.1	30S ribosomal protein S12	Atribacteria bacterium 34_128	0	1	0	0	0
KUO42458.1	30S ribosomal protein S12	Hadesarchaea archaeon YNP_N21	0	0	0	0	1
OFW63307.1	30S ribosomal protein S12	Actinobacteria bacterium RBG_19FT_COMBO_36_27	1	1	1	1	1
OGC93273.1	30S ribosomal protein S12	candidate division Zixibacteria bacterium RBG_16_53_22	0	0	0	1	0
OGD13072.1	30S ribosomal protein S12	Candidatus Aminicenantes bacterium RBG_16_66_30	2	1	2	2	2
OGD45697.1	30S ribosomal protein S12	Candidatus Bathyarchaeota archaeon RBG_13_46_16b	0	0	0	1	2
OGD53748.1	30S ribosomal protein S12	Candidatus Bathyarchaeota archaeon RBG_13_60_20	0	0	0	1	0
OGJ16869.1	30S ribosomal protein S12	Candidatus Pacearchaeota archaeon RBG_13_33_26	0	1	1	0	0
OGJ21110.1	30S ribosomal protein S12	Candidatus Pacearchaeota archaeon RBG_13_36_9	1	0	0	1	0
OGN97776.1	30S ribosomal protein S12	Chloroflexi bacterium RBG_13_51_36	1	1	3	3	3
OGO00099.1	30S ribosomal protein S12	Chloroflexi bacterium RBG_13_52_14	0	0	1	0	0
OGO22369.1	30S ribosomal protein S12	Chloroflexi bacterium RBG_16_51_9	0	1	0	0	0
OGO30479.1	30S ribosomal protein S12	Chloroflexi bacterium RBG_16_56_11	1	0	0	0	0
OGO34998.1	30S ribosomal protein S12	Chloroflexi bacterium RBG_16_57_11	0	0	1	1	0
OGO41755.1	30S ribosomal protein S12	Chloroflexi bacterium RBG_16_57_9	0	0	1	0	0
OGO42266.1	30S ribosomal protein S12	Chloroflexi bacterium RBG_16_58_8	0	1	0	0	0
OGO63151.1	30S ribosomal protein S12	Chloroflexi bacterium RBG_19FT_COMBO_55_16	0	0	1	1	0
OGO70228.1	30S ribosomal protein S12	Chloroflexi bacterium RBG_19FT_COMBO_62_14	0	1	1	0	0
OGS50174.1	30S ribosomal protein S12	Euryarchaeota archaeon RBG_16_68_12	1	0	0	0	0
OGZ18277.1	30S ribosomal protein S12	Candidatus Nealsonbacteria bacterium RBG_13_38_11	0	0	1	0	0
OGZ40637.1	30S ribosomal protein S12	Candidatus Portnoybacteria bacterium RIFCSPLOWO2_12_FULL_39_9	0	1	0	0	0
OHB72333.1	30S ribosomal protein S12	Planctomycetes bacterium RBG_16_43_13	0	0	0	1	1
OHB85697.1	30S ribosomal protein S12	Planctomycetes bacterium RBG_19FT_COMBO_48_8	1	0	0	4	0
OIO41643.1	30S ribosomal protein S12	Candidatus Pacearchaeota archaeon CG1_02_32_21	0	0	1	0	0
OIO45922.1	30S ribosomal protein S12	Parcubacteria group bacterium CG1_02_39_15	0	0	0	1	0
OIO53081.1	30S ribosomal protein S12	Candidatus Peregrinibacteria bacterium CG1_02_54_53	0	0	0	1	0
OIP28621.1	30S ribosomal protein S12	Dehalococcoidia bacterium CG2_30_46_19	0	1	0	0	0
OPX19448.1	30S ribosomal protein S12	Desulfobacca sp. 4484_104	1	1	0	0	0
OQY38700.1	30S ribosomal protein S12	Candidatus Atribacteria bacterium 4572_76	0	0	1	0	0
OQY57971.1	30S ribosomal protein S12	Desulfobacteraceae bacterium 4572_88	0	0	1	0	0
PBO85235.1	30S ribosomal protein S12	Thaumarchaeota archaeon	0	0	0	2	0
PCJ46325.1	30S ribosomal protein S12	Candidatus Marinimicrobia bacterium	1	0	1	1	1
RJO61327.1	30S ribosomal protein S12	Dehalococcoidia bacterium	1	1	0	0	0
RJQ14586.1	30S ribosomal protein S12	Candidatus Parcubacteria bacterium SURF_MAG	0	0	1	1	0
WP_022670825.1	30S ribosomal protein S12	Hippea alviniae	0	1	2	1	0
RJR44274.1	30S ribosomal protein S12 methylthiotransferase RimO	Desulfobacteraceae bacterium SURF_MAG	1	0	0	0	0
15sec1B_S1_L001_R1_001_(paired)_trimmed_(paired)_contig_17609_cov=38_20_639_-	30S ribosomal protein S12 methylthiotransferase RimO, partial	Atribacteria_MAG_NorthAtlantic	0	0	1	0	1
15sec1B_S1_L001_R1_001_(paired)_trimmed_(paired)_contig_10951_cov=18_1_369_+	30S ribosomal protein S13	Chloroflexi_MAG_NorthAtlantic	1	1	0	1	0
15sec1B_S1_L001_R1_001_(paired)_trimmed_(paired)_contig_13525_cov=104_22_411_-	30S ribosomal protein S13	Chloroflexi_MAG_NorthAtlantic	2	2	1	3	1
15sec1B_S1_L001_R1_001_(paired)_trimmed_(paired)_contig_17664_cov=23_2972_3361_-	30S ribosomal protein S13	Chloroflexi_MAG_NorthAtlantic	1	0	1	2	0
15sec1B_S1_L001_R1_001_(paired)_trimmed_(paired)_contig_3422_cov=580_1808_2197_-	30S ribosomal protein S13	Chloroflexi_MAG_NorthAtlantic	4	5	2	5	3
15sec1B_S1_L001_R1_001_(paired)_trimmed_(paired)_contig_820_cov=196_386_763_-	30S ribosomal protein S13	Atribacteria_MAG_NorthAtlantic	1	0	0	1	1
15sec1B_S1_L001_R1_001_(paired)_trimmed_(paired)_contig_8533_cov=86_1648_1976_+	30S ribosomal protein S13	Deltaproteobacteria_MAG_NorthAtlantic_putativeSRB	1	0	1	1	1
EFK12087.1	30S ribosomal protein S13	delta proteobacterium NaphS2	0	0	1	0	0
KKK45076.1	30S ribosomal protein S13	Lokiarchaeum sp. GC14_75	0	0	3	2	0
KON34299.1	30S ribosomal protein S13	miscellaneous Crenarchaeota group-6 archaeon AD8-1	0	0	1	1	0
KPJ50036.1	30S ribosomal protein S13	Dehalococcoidia bacterium DG_22	0	0	0	0	1
KPJ51759.1	30S ribosomal protein S13	Dehalococcoidia bacterium DG_18	0	0	1	1	0
KPJ52535.1	30S ribosomal protein S13	Dehalococcoidia bacterium DG_18	2	0	1	2	3
KPJ70645.1	30S ribosomal protein S13	Microgenomates bacterium DG_75	0	0	0	1	0
KPK22854.1	30S ribosomal protein S13	Dehalococcoidia bacterium SG8_51_3	1	0	1	1	1
KPK48261.1	30S ribosomal protein S13	Dehalococcoidia bacterium SM23_28_2	0	0	1	1	0
KPV62920.1	30S ribosomal protein S13	Candidatus Bathyarchaeota archaeon BA1	0	0	0	0	1
KPV63021.1	30S ribosomal protein S13	Candidatus Bathyarchaeota archaeon BA2	1	0	0	0	1
KUO43311.1	30S ribosomal protein S13	Hadesarchaea archaeon YNP_N21	0	0	0	0	1
KYH38342.1	30S ribosomal protein S13	Candidatus Bathyarchaeota archaeon B26-1	0	0	0	1	1
OFW53399.1	30S ribosomal protein S13	Actinobacteria bacterium RBG_13_35_12	0	1	1	1	1
OGC42474.1	30S ribosomal protein S13	candidate division WOR-3 bacterium RBG_13_43_14	0	0	1	0	0
OGD10760.1	30S ribosomal protein S13	Candidatus Aminicenantes bacterium RBG_13_62_12	1	1	2	2	2
OGD37228.1	30S ribosomal protein S13	Candidatus Aminicenantes bacterium RBG_19FT_COMBO_58_17	1	0	0	1	0
OGD55131.1	30S ribosomal protein S13	Candidatus Bathyarchaeota archaeon RBG_13_60_20	1	0	2	1	1
OGJ16253.1	30S ribosomal protein S13	Candidatus Pacearchaeota archaeon RBG_13_33_26	0	1	1	0	0
OGN97801.1	30S ribosomal protein S13	Chloroflexi bacterium RBG_13_51_36	0	2	2	2	3
OGO06690.1	30S ribosomal protein S13	Chloroflexi bacterium RBG_13_56_8b	1	0	0	0	1
OGO15329.1	30S ribosomal protein S13	Chloroflexi bacterium RBG_16_48_8	0	0	1	1	0
OGO23867.1	30S ribosomal protein S13	Chloroflexi bacterium RBG_16_50_9	0	0	0	1	0
OGO28194.1	30S ribosomal protein S13	Chloroflexi bacterium RBG_16_52_11	0	0	1	1	0
OGO48028.1	30S ribosomal protein S13	Chloroflexi bacterium RBG_16_64_32	0	0	0	1	0
OGZ17404.1	30S ribosomal protein S13	Candidatus Nealsonbacteria bacterium RBG_13_36_15	0	0	0	1	0
OGZ35203.1	30S ribosomal protein S13	Candidatus Portnoybacteria bacterium RIFCSPHIGHO2_01_FULL_39_19	0	1	1	0	0
OHB60462.1	30S ribosomal protein S13	Planctomycetes bacterium RBG_13_50_24	1	0	0	3	2
OHB64948.1	30S ribosomal protein S13	Planctomycetes bacterium RBG_13_62_9	0	0	0	1	0
OIO45952.1	30S ribosomal protein S13	Parcubacteria group bacterium CG1_02_39_15	0	1	0	0	0
OIP27051.1	30S ribosomal protein S13	Dehalococcoidia bacterium CG2_30_46_19	0	0	0	1	0
OIP76049.1	30S ribosomal protein S13	Parcubacteria group bacterium CG2_30_36_18	0	0	1	0	0
RJQ39823.1	30S ribosomal protein S13	Nitrospiraceae bacterium SURF_MAG	1	0	0	1	1
WP_013706397.1	30S ribosomal protein S13	Desulfobacca acetoxidans	1	0	0	0	1
AFS82126.1	30S ribosomal protein S13P	Candidatus Nitrosopumilus sediminis	0	0	1	2	0
AJM92637.1	30S ribosomal protein S14	Candidatus Nitrosopumilus piranensis	0	0	1	0	0
KON31176.1	30S ribosomal protein S14	miscellaneous Crenarchaeota group-15 archaeon DG-45	0	0	0	1	0
KON33363.1	30S ribosomal protein S14	miscellaneous Crenarchaeota group-6 archaeon AD8-1	0	0	1	0	0
OGJ21406.1	30S ribosomal protein S14	Candidatus Pacearchaeota archaeon RBG_13_36_9	0	0	0	1	0
OGM02677.1	30S ribosomal protein S14	Candidatus Woesearchaeota archaeon RBG_13_36_6	0	1	1	0	0
OGZ70566.1	30S ribosomal protein S14	Candidatus Staskawiczbacteria bacterium RIFCSPLOWO2_01_FULL_33_13	0	1	1	0	0
OHB78144.1	30S ribosomal protein S14	Planctomycetes bacterium RBG_16_55_9	1	0	0	2	0
OIP74805.1	30S ribosomal protein S14	Candidatus Atribacteria bacterium CG2_30_33_13	0	0	0	1	0
OQX65336.1	30S ribosomal protein S14	Anaerolinea sp. 4484_236	0	0	0	1	0
15sec1B_S1_L001_R1_001_(paired)_trimmed_(paired)_contig_29779_cov=11_417_602_-	30S ribosomal protein S14 type Z	Chloroflexi_MAG_NorthAtlantic	1	0	0	1	2
15sec1B_S1_L001_R1_001_(paired)_trimmed_(paired)_contig_5476_cov=103_1_213_+	30S ribosomal protein S14 type Z	Chloroflexi_MAG_NorthAtlantic	1	3	1	1	1
KPV62621.1	30S ribosomal protein S14 type Z	Candidatus Bathyarchaeota archaeon BA2	1	0	0	0	0
OFW63891.1	30S ribosomal protein S14 type Z	Actinobacteria bacterium RBG_19FT_COMBO_36_27	0	1	0	0	0
OGN89340.1	30S ribosomal protein S14 type Z	Chloroflexi bacterium RBG_13_46_9	1	0	1	2	0
OGN93875.1	30S ribosomal protein S14 type Z	Chloroflexi bacterium RBG_13_48_10	0	0	1	1	0
OGO15872.1	30S ribosomal protein S14 type Z	Chloroflexi bacterium RBG_16_48_7	0	1	0	0	0
OGO42412.1	30S ribosomal protein S14 type Z	Chloroflexi bacterium RBG_16_57_9	0	0	1	0	1
OGO48037.1	30S ribosomal protein S14 type Z	Chloroflexi bacterium RBG_16_64_32	1	0	1	1	0
15sec1B_S1_L001_R1_001_(paired)_trimmed_(paired)_contig_1931_cov=19_1079_1348_-	30S ribosomal protein S15	Atribacteria_MAG_NorthAtlantic	0	0	1	1	0
15sec1B_S1_L001_R1_001_(paired)_trimmed_(paired)_contig_3557_cov=39_841_1128_+	30S ribosomal protein S15	Atribacteria_MAG_NorthAtlantic	1	0	0	0	1
15sec1B_S1_L001_R1_001_(paired)_trimmed_(paired)_contig_502_cov=332_4671_4987_-	30S ribosomal protein S15	Deltaproteobacteria_MAG_NorthAtlantic_putativeSRB	2	1	1	4	3
AJE03279.1	30S ribosomal protein S15	Geobacter pickeringii	0	0	0	1	0
AJW70081.1	30S ribosomal protein S15	Candidatus Nitrosopumilus adriaticus	0	0	2	2	0
KKK46266.1	30S ribosomal protein S15	Lokiarchaeum sp. GC14_75	0	0	1	0	0
KON28799.1	30S ribosomal protein S15	miscellaneous Crenarchaeota group archaeon SMTZ-80	0	0	2	1	1
KON29506.1	30S ribosomal protein S15	miscellaneous Crenarchaeota group-15 archaeon DG-45	0	0	0	1	0
KON32121.1	30S ribosomal protein S15	miscellaneous Crenarchaeota group-1 archaeon SG8-32-3	0	0	1	1	0
KPK19715.1	30S ribosomal protein S15	Dehalococcoidia bacterium SG8_51_3	0	1	1	1	0
KPK46221.1	30S ribosomal protein S15	Dehalococcoidia bacterium SM23_28_2	0	0	1	3	1
KPV64401.1	30S ribosomal protein S15	Candidatus Bathyarchaeota archaeon BA2	1	0	0	0	2
OGD12827.1	30S ribosomal protein S15	Candidatus Aminicenantes bacterium RBG_16_66_30	1	1	0	0	1
OGD13243.1	30S ribosomal protein S15	Candidatus Aminicenantes bacterium RBG_16_63_14	0	0	0	1	0
OGD32639.1	30S ribosomal protein S15	Candidatus Atribacteria bacterium RBG_16_35_8	0	1	1	1	0
OGD54130.1	30S ribosomal protein S15	Candidatus Bathyarchaeota archaeon RBG_13_60_20	1	0	2	1	1
OGN96415.1	30S ribosomal protein S15	Chloroflexi bacterium RBG_13_51_36	1	1	1	2	1
OGO01507.1	30S ribosomal protein S15	Chloroflexi bacterium RBG_13_53_26	1	0	1	1	1
OGO03457.1	30S ribosomal protein S15	Chloroflexi bacterium RBG_13_52_14	0	0	1	1	0
OGO05685.1	30S ribosomal protein S15	Chloroflexi bacterium RBG_13_56_8b	7	7	1	7	4
OGO06006.1	30S ribosomal protein S15	Chloroflexi bacterium RBG_13_56_8	1	0	1	2	1
OGO07866.1	30S ribosomal protein S15	Chloroflexi bacterium RBG_13_57_8	1	0	2	1	1
OGO08666.1	30S ribosomal protein S15	Chloroflexi bacterium RBG_13_66_10	0	1	1	0	0
OGO28869.1	30S ribosomal protein S15	Chloroflexi bacterium RBG_16_54_11	0	0	1	1	0
OGO34218.1	30S ribosomal protein S15	Chloroflexi bacterium RBG_16_57_11	0	0	1	1	0
OGP98002.1	30S ribosomal protein S15	Deltaproteobacteria bacterium RBG_19FT_COMBO_46_9	2	1	1	1	1
OGQ96821.1	30S ribosomal protein S15	Deltaproteobacteria bacterium RIFOXYD12_FULL_57_12	1	0	0	0	0
OGS42034.1	30S ribosomal protein S15	Euryarchaeota archaeon RBG_16_62_10	1	0	0	0	0
OGZ34852.1	30S ribosomal protein S15	Candidatus Portnoybacteria bacterium RIFCSPHIGHO2_01_FULL_39_19	0	1	1	0	0
OHB76865.1	30S ribosomal protein S15	Planctomycetes bacterium RBG_16_55_9	1	0	0	4	0
OIO44413.1	30S ribosomal protein S15	Parcubacteria group bacterium CG1_02_36_42	0	1	0	1	0
OIP27417.1	30S ribosomal protein S15	Dehalococcoidia bacterium CG2_30_46_9	0	1	0	0	0
OIP74712.1	30S ribosomal protein S15	Parcubacteria group bacterium CG2_30_36_18	0	0	0	1	0
OPX18467.1	30S ribosomal protein S15	Candidatus Omnitrophica bacterium 4484_100	0	0	1	0	0
PPD58738.1	30S ribosomal protein S15	Dehalogenimonas sp. GP	0	1	0	0	0
RJO67357.1	30S ribosomal protein S15	Myxococcales bacterium SURF_MAG	0	0	1	0	0
OGS41249.1	30S ribosomal protein S15, partial	Euryarchaeota archaeon RBG_13_31_8	0	0	1	1	0
15sec1B_S1_L001_R1_001_(paired)_trimmed_(paired)_contig_21175_cov=27_3169_3662_+	30S ribosomal protein S16	Chloroflexi_MAG_NorthAtlantic	0	0	1	1	1
15sec1B_S1_L001_R1_001_(paired)_trimmed_(paired)_contig_22708_cov=5_1_258_+	30S ribosomal protein S16	Chloroflexi_MAG_NorthAtlantic	1	0	1	2	2
15sec1B_S1_L001_R1_001_(paired)_trimmed_(paired)_contig_38932_cov=4_303_796_+	30S ribosomal protein S16	Chloroflexi_MAG_NorthAtlantic	6	1	0	4	3
15sec1B_S1_L001_R1_001_(paired)_trimmed_(paired)_contig_6092_cov=76_1_379_-	30S ribosomal protein S16	Atribacteria_MAG_NorthAtlantic	0	0	0	0	1
BAJ63630.1	30S ribosomal protein S16	Anaerolinea thermophila UNI-1	1	0	0	1	1
KIX15143.1	30S ribosomal protein S16	Dethiosulfatarculus sandiegensis	1	0	0	0	0
KPK20726.1	30S ribosomal protein S16	Dehalococcoidia bacterium SG8_51_3	1	3	3	5	1
KUK56014.1	30S ribosomal protein S16	Atribacteria bacterium 34_128	1	0	1	0	0
OEU60667.1	30S ribosomal protein S16	Desulfobacterales bacterium PC51MH44	0	0	1	0	0
OFW49705.1	30S ribosomal protein S16	Actinobacteria bacterium RBG_13_35_12	1	1	1	1	0
OGC39172.1	30S ribosomal protein S16	candidate division WOR-3 bacterium RBG_13_43_14	0	0	1	0	0
OGC89479.1	30S ribosomal protein S16	candidate division Zixibacteria bacterium RBG_16_53_22	0	0	0	1	0
OGD26579.1	30S ribosomal protein S16	Candidatus Aminicenantes bacterium RBG_13_63_10	1	1	0	1	1
OGD37952.1	30S ribosomal protein S16	Candidatus Atribacteria bacterium RBG_16_35_8	0	0	0	1	0
OGO34438.1	30S ribosomal protein S16	Chloroflexi bacterium RBG_16_57_11	0	0	1	1	0
OGO47229.1	30S ribosomal protein S16	Chloroflexi bacterium RBG_16_64_32	0	0	0	1	0
OGO61185.1	30S ribosomal protein S16	Chloroflexi bacterium RBG_19FT_COMBO_48_23	0	1	4	3	2
OGO72452.1	30S ribosomal protein S16	Chloroflexi bacterium RBG_19FT_COMBO_62_14	0	0	1	0	0
OGZ18052.1	30S ribosomal protein S16	Candidatus Nealsonbacteria bacterium RBG_13_36_15	0	0	0	1	0
OGZ31781.1	30S ribosomal protein S16	Candidatus Portnoybacteria bacterium RBG_13_40_8	0	1	1	0	0
OHB79414.1	30S ribosomal protein S16	Planctomycetes bacterium RBG_16_55_9	0	0	0	1	0
OIP27449.1	30S ribosomal protein S16	Dehalococcoidia bacterium CG2_30_46_19	0	1	0	0	0
RJX35216.1	30S ribosomal protein S16	Desulfarculus sp. SURF_MAG	1	0	0	0	1
RPJ56940.1	30S ribosomal protein S16	Dehalococcoidia bacterium	0	0	1	1	0
WP_042271969.1	30S ribosomal protein S16	[Clostridium dakarense	0	1	1	0	0
fig|760142.3.peg.1482	30S ribosomal protein S16	Hippea maritima DSM 10411	1	1	1	1	1
OHB82716.1	30S ribosomal protein S16, partial	Planctomycetes bacterium RBG_19FT_COMBO_48_8	0	0	0	2	0
OIO45357.1	30S ribosomal protein S16, partial	Parcubacteria group bacterium CG1_02_36_42	0	1	0	0	0
15sec1B_S1_L001_R1_001_(paired)_trimmed_(paired)_contig_15749_cov=6_280_561_+	30S ribosomal protein S17	Chloroflexi_MAG_NorthAtlantic	0	0	0	0	1
15sec1B_S1_L001_R1_001_(paired)_trimmed_(paired)_contig_19118_cov=16_257_538_-	30S ribosomal protein S17	Chloroflexi_MAG_NorthAtlantic	1	1	0	3	2
15sec1B_S1_L001_R1_001_(paired)_trimmed_(paired)_contig_19119_cov=5_1_332_+	30S ribosomal protein S17	Chloroflexi_MAG_NorthAtlantic	4	2	1	2	2
15sec1B_S1_L001_R1_001_(paired)_trimmed_(paired)_contig_22861_cov=22_308_589_+	30S ribosomal protein S17	Chloroflexi_MAG_NorthAtlantic	7	4	1	5	3
15sec1B_S1_L001_R1_001_(paired)_trimmed_(paired)_contig_25091_cov=11_1_243_+	30S ribosomal protein S17	Chloroflexi_MAG_NorthAtlantic	0	0	0	0	1
15sec1B_S1_L001_R1_001_(paired)_trimmed_(paired)_contig_2906_cov=159_1264_1521_+	30S ribosomal protein S17	Atribacteria_MAG_NorthAtlantic	1	0	0	0	1
AFS82695.1	30S ribosomal protein S17	Candidatus Nitrosopumilus sediminis	0	0	0	2	0
KKU86859.1	30S ribosomal protein S17	Parcubacteria group bacterium GW2011_GWA2_47_9	0	1	0	0	0
KON33338.1	30S ribosomal protein S17	miscellaneous Crenarchaeota group-6 archaeon AD8-1	0	0	0	1	0
KPJ71521.1	30S ribosomal protein S17	Parcubacteria bacterium DG_74_3	0	0	0	1	0
KPK19257.1	30S ribosomal protein S17	Dehalococcoidia bacterium SG8_51_3	0	0	1	1	0
KPK22637.1	30S ribosomal protein S17	Dehalococcoidia bacterium SG8_51_3	1	1	1	1	1
KUO41607.1	30S ribosomal protein S17	Hadesarchaea archaeon DG-33	0	0	0	0	1
KYH42564.1	30S ribosomal protein S17	Candidatus Bathyarchaeota archaeon B26-1	1	0	0	0	0
OEU66551.1	30S ribosomal protein S17	Desulfobacterales bacterium PC51MH44	1	0	0	0	0
OFW54128.1	30S ribosomal protein S17	Actinobacteria bacterium RBG_13_35_12	0	1	1	1	0
OGC43074.1	30S ribosomal protein S17	candidate division WOR-3 bacterium RBG_13_43_14	0	0	1	0	0
OGC89917.1	30S ribosomal protein S17	candidate division Zixibacteria bacterium RBG_16_53_22	0	0	0	1	0
OGD18971.1	30S ribosomal protein S17	Candidatus Aminicenantes bacterium RBG_16_63_16	2	1	1	2	1
OGD37243.1	30S ribosomal protein S17	Candidatus Aminicenantes bacterium RBG_19FT_COMBO_58_17	0	0	0	0	1
OGJ12343.1	30S ribosomal protein S17	Candidatus Pacearchaeota archaeon RBG_16_35_8	1	0	0	0	0
OGN97789.1	30S ribosomal protein S17	Chloroflexi bacterium RBG_13_51_36	0	0	2	1	2
OGO00087.1	30S ribosomal protein S17	Chloroflexi bacterium RBG_13_52_14	0	0	1	1	0
OGO04318.1	30S ribosomal protein S17	Chloroflexi bacterium RBG_13_54_9	1	0	1	1	1
OGO15826.1	30S ribosomal protein S17	Chloroflexi bacterium RBG_13_68_17	0	0	1	0	0
OGO42444.1	30S ribosomal protein S17	Chloroflexi bacterium RBG_16_58_8	1	1	0	0	0
OGO59593.1	30S ribosomal protein S17	Chloroflexi bacterium RBG_19FT_COMBO_47_15	0	0	1	0	0
OGO61664.1	30S ribosomal protein S17	Chloroflexi bacterium RBG_19FT_COMBO_48_23	0	1	1	1	0
OGO64207.1	30S ribosomal protein S17	Chloroflexi bacterium RBG_19FT_COMBO_55_16	0	0	2	1	0
OGZ35567.1	30S ribosomal protein S17	Candidatus Portnoybacteria bacterium RIFCSPHIGHO2_01_FULL_39_19	0	1	1	0	0
OHB62534.1	30S ribosomal protein S17	Planctomycetes bacterium RBG_13_50_24	0	0	0	3	0
OHB85708.1	30S ribosomal protein S17	Planctomycetes bacterium RBG_19FT_COMBO_48_8	1	0	0	0	0
OIO40840.1	30S ribosomal protein S17	Candidatus Pacearchaeota archaeon CG1_02_30_18	0	1	2	0	0
OIP28634.1	30S ribosomal protein S17	Dehalococcoidia bacterium CG2_30_46_19	0	1	0	0	0
OQY16343.1	30S ribosomal protein S17	Desulfobacterium sp. 4572_20	1	0	1	0	1
PKP56484.1	30S ribosomal protein S17	Candidatus Atribacteria bacterium HGW-Atribacteria-1	0	0	1	0	0
WP_072968649.1	30S ribosomal protein S17	Caminicella sporogenes	1	0	0	1	1
KKK40503.1	30S ribosomal protein S17e	Lokiarchaeum sp. GC14_75	0	0	2	2	0
KUO42988.1	30S ribosomal protein S17e	Hadesarchaea archaeon YNP_N21	0	0	0	0	1
OGD44597.1	30S ribosomal protein S17e	Candidatus Bathyarchaeota archaeon RBG_16_57_9	1	0	2	2	1
OGS55801.1	30S ribosomal protein S17e	Euryarchaeota archaeon RBG_19FT_COMBO_56_21	1	0	0	0	0
KKK43779.1	30S ribosomal protein S17P	Lokiarchaeum sp. GC14_75	0	0	0	1	0
KPV64505.1	30S ribosomal protein S17P	Candidatus Bathyarchaeota archaeon BA2	2	0	0	1	1
KKK44313.1	30S ribosomal protein S17P, partial	Lokiarchaeum sp. GC14_75	0	0	3	3	1
15sec1B_S1_L001_R1_001_(paired)_trimmed_(paired)_contig_31443_cov=19_1704_2003_+	30S ribosomal protein S18	Chloroflexi_MAG_NorthAtlantic	8	3	1	3	1
KPJ50981.1	30S ribosomal protein S18	Dehalococcoidia bacterium DG_22	0	0	0	1	1
KPJ53152.1	30S ribosomal protein S18	Dehalococcoidia bacterium DG_18	2	0	1	5	3
OFW63233.1	30S ribosomal protein S18	Actinobacteria bacterium RBG_19FT_COMBO_36_27	0	0	1	0	0
OGC43579.1	30S ribosomal protein S18	candidate division WOR-3 bacterium RBG_13_43_14	0	0	1	0	0
OGD27669.1	30S ribosomal protein S18	Candidatus Aminicenantes bacterium RBG_19FT_COMBO_59_29	1	1	1	2	1
OGO22242.1	30S ribosomal protein S18	Chloroflexi bacterium RBG_16_50_9	0	0	0	1	2
OGO42311.1	30S ribosomal protein S18	Chloroflexi bacterium RBG_16_58_14	0	0	1	0	0
OGO43554.1	30S ribosomal protein S18	Chloroflexi bacterium RBG_16_60_22	3	1	1	5	2
OGO48401.1	30S ribosomal protein S18	Chloroflexi bacterium RBG_16_64_32	0	1	1	1	0
OGO63450.1	30S ribosomal protein S18	Chloroflexi bacterium RBG_19FT_COMBO_55_16	0	0	1	0	0
OGP96790.1	30S ribosomal protein S18	Deltaproteobacteria bacterium RBG_19FT_COMBO_46_9	0	0	1	0	0
OGX22834.1	30S ribosomal protein S18	Omnitrophica WOR_2 bacterium RBG_13_44_8	1	1	1	1	1
OHB61423.1	30S ribosomal protein S18	Planctomycetes bacterium RBG_13_50_24	1	0	0	1	0
OHB75778.1	30S ribosomal protein S18	Planctomycetes bacterium RBG_16_55_9	0	0	0	2	0
OIP26191.1	30S ribosomal protein S18	Dehalococcoidia bacterium CG2_30_46_9	0	1	3	3	2
OIP75273.1	30S ribosomal protein S18	Parcubacteria group bacterium CG2_30_36_18	0	1	0	1	0
OQY07660.1	30S ribosomal protein S18	Desulfobacteraceae bacterium 4572_123	1	0	0	0	0
KKK44812.1	30S ribosomal protein S19	Lokiarchaeum sp. GC14_75	0	0	3	1	0
KON33057.1	30S ribosomal protein S19	miscellaneous Crenarchaeota group-6 archaeon AD8-1	0	0	1	1	0
KON34425.1	30S ribosomal protein S19	miscellaneous Crenarchaeota group-6 archaeon AD8-1	0	0	1	1	0
KPJ50019.1	30S ribosomal protein S19	Dehalococcoidia bacterium DG_22	1	0	0	1	1
KPJ54584.1	30S ribosomal protein S19	Dehalococcoidia bacterium DG_18	2	0	1	2	2
KPJ60961.1	30S ribosomal protein S19	Latescibacteria bacterium DG_63	1	1	1	1	1
KPK19253.1	30S ribosomal protein S19	Dehalococcoidia bacterium SG8_51_3	2	0	2	3	1
KPU81552.1	30S ribosomal protein S19	Nitrosopumilus sp. PRT-SC01	0	0	1	1	0
KPV62756.1	30S ribosomal protein S19	Candidatus Bathyarchaeota archaeon BA2	1	0	0	1	1
KPV65218.1	30S ribosomal protein S19	Candidatus Bathyarchaeota archaeon BA1	1	0	0	0	2
KUO41374.1	30S ribosomal protein S19	Hadesarchaea archaeon DG-33	0	0	0	0	1
KUO41613.1	30S ribosomal protein S19	Hadesarchaea archaeon DG-33	0	0	0	0	1
KYH39068.1	30S ribosomal protein S19	Candidatus Bathyarchaeota archaeon B23	1	0	1	1	1
KYH39996.1	30S ribosomal protein S19	Candidatus Bathyarchaeota archaeon B26-1	0	0	0	0	2
OFW54124.1	30S ribosomal protein S19	Actinobacteria bacterium RBG_13_35_12	1	1	1	1	1
OGC43069.1	30S ribosomal protein S19	candidate division WOR-3 bacterium RBG_13_43_14	0	0	1	0	0
OGC89913.1	30S ribosomal protein S19	candidate division Zixibacteria bacterium RBG_16_53_22	0	0	0	1	0
OGD10778.1	30S ribosomal protein S19	Candidatus Aminicenantes bacterium RBG_13_62_12	2	1	0	2	2
OGJ12332.1	30S ribosomal protein S19	Candidatus Pacearchaeota archaeon RBG_16_35_8	0	1	1	0	0
OGJ21383.1	30S ribosomal protein S19	Candidatus Pacearchaeota archaeon RBG_13_36_9	1	0	0	0	0
OGN87132.1	30S ribosomal protein S19	Chloroflexi bacterium RBG_13_46_14	0	1	0	0	0
OGN97784.1	30S ribosomal protein S19	Chloroflexi bacterium RBG_13_51_36	1	1	1	2	2
OGO06673.1	30S ribosomal protein S19	Chloroflexi bacterium RBG_13_56_8b	5	7	2	5	6
OGO15821.1	30S ribosomal protein S19	Chloroflexi bacterium RBG_13_68_17	0	0	1	0	0
OGO27019.1	30S ribosomal protein S19	Chloroflexi bacterium RBG_16_52_11	0	0	1	1	0
OGO29216.1	30S ribosomal protein S19	Chloroflexi bacterium RBG_16_54_18	0	0	0	1	0
OGO48046.1	30S ribosomal protein S19	Chloroflexi bacterium RBG_16_64_32	0	1	0	1	0
OGS62154.1	30S ribosomal protein S19	Euryarchaeota archaeon RBG_19FT_COMBO_69_17	1	0	0	0	0
OGW51050.1	30S ribosomal protein S19	Nitrospirae bacterium RBG_19FT_COMBO_42_15	1	0	1	1	1
OGZ35562.1	30S ribosomal protein S19	Candidatus Portnoybacteria bacterium RIFCSPHIGHO2_01_FULL_39_19	0	1	1	0	0
OHB62530.1	30S ribosomal protein S19	Planctomycetes bacterium RBG_13_50_24	0	0	0	1	0
OHB79386.1	30S ribosomal protein S19	Planctomycetes bacterium RBG_16_55_9	1	0	0	1	0
OHB85704.1	30S ribosomal protein S19	Planctomycetes bacterium RBG_19FT_COMBO_48_8	0	0	0	1	0
OIO45930.1	30S ribosomal protein S19	Parcubacteria group bacterium CG1_02_39_15	0	0	0	1	0
OIP28629.1	30S ribosomal protein S19	Dehalococcoidia bacterium CG2_30_46_19	0	1	1	1	1
OIP74759.1	30S ribosomal protein S19	Parcubacteria group bacterium CG2_30_36_18	0	1	0	0	0
OQX66338.1	30S ribosomal protein S19	Desulfococcus sp. 4484_242	1	0	0	0	0
OQY16348.1	30S ribosomal protein S19	Desulfobacterium sp. 4572_20	1	0	0	0	1
PBO85105.1	30S ribosomal protein S19	Thaumarchaeota archaeon	0	0	0	1	0
WP_027984893.1	30S ribosomal protein S19	delta proteobacterium PSCGC 5451	0	0	1	0	0
WP_067960523.1	30S ribosomal protein S19	Nitrosopumilus sp. Nsub	0	0	1	1	0
KFM17606.1	30S ribosomal protein S19e	Marine Group I thaumarchaeote SCGC RSA3	0	0	1	1	0
KKK44965.1	30S ribosomal protein S19e	Lokiarchaeum sp. GC14_75	0	0	2	0	0
KPV61829.1	30S ribosomal protein S19e	Candidatus Bathyarchaeota archaeon BA1	0	0	0	1	0
KPV62880.1	30S ribosomal protein S19e	Candidatus Bathyarchaeota archaeon BA2	2	0	0	1	1
OGD53758.1	30S ribosomal protein S19e	Candidatus Bathyarchaeota archaeon RBG_13_60_20	0	0	1	0	0
OGS39798.1	30S ribosomal protein S19e	Euryarchaeota archaeon RBG_13_31_8	1	0	0	2	0
15sec1B_S1_L001_R1_001_(paired)_trimmed_(paired)_contig_11757_cov=69_1_165_+	30S ribosomal protein S2	Atribacteria_MAG_NorthAtlantic	0	0	1	0	0
15sec1B_S1_L001_R1_001_(paired)_trimmed_(paired)_contig_12537_cov=104_2754_3539_-	30S ribosomal protein S2	Chloroflexi_MAG_NorthAtlantic	8	6	2	5	3
15sec1B_S1_L001_R1_001_(paired)_trimmed_(paired)_contig_15319_cov=11_1_813_-	30S ribosomal protein S2	Chloroflexi_MAG_NorthAtlantic	0	0	0	1	0
15sec1B_S1_L001_R1_001_(paired)_trimmed_(paired)_contig_18324_cov=145_438_1214_+	30S ribosomal protein S2	Chloroflexi_MAG_NorthAtlantic	1	1	0	3	3
AJW71612.1	30S ribosomal protein S2	Candidatus Nitrosopumilus adriaticus	0	0	2	2	0
KKK40411.1	30S ribosomal protein S2	Lokiarchaeum sp. GC14_75	0	0	1	0	0
KKK41824.1	30S ribosomal protein S2	Lokiarchaeum sp. GC14_75	0	0	0	1	0
KKM11813.1	30S ribosomal protein S2	Clostridiales bacterium PH28_bin88	1	1	1	1	0
KON29799.1	30S ribosomal protein S2	miscellaneous Crenarchaeota group archaeon SMTZ1-55	0	0	0	1	0
KON30425.1	30S ribosomal protein S2	miscellaneous Crenarchaeota group-15 archaeon DG-45	1	0	2	1	1
KON32260.1	30S ribosomal protein S2	miscellaneous Crenarchaeota group-6 archaeon AD8-1	0	0	1	1	0
KPJ54733.1	30S ribosomal protein S2	Dehalococcoidia bacterium DG_18	3	0	1	2	2
KPJ71645.1	30S ribosomal protein S2	Parcubacteria bacterium DG_74_3	0	0	1	0	0
KPV61941.1	30S ribosomal protein S2	Candidatus Bathyarchaeota archaeon BA1	1	0	0	0	0
KPV63011.1	30S ribosomal protein S2	Candidatus Bathyarchaeota archaeon BA2	1	0	0	1	2
KUO42274.1	30S ribosomal protein S2	Hadesarchaea archaeon DG-33	0	0	0	0	1
OEU53176.1	30S ribosomal protein S2	Desulfobacterales bacterium C00003106	1	0	0	0	0
OFW64925.1	30S ribosomal protein S2	Actinobacteria bacterium RBG_19FT_COMBO_36_27	0	1	1	1	1
OGC42687.1	30S ribosomal protein S2	candidate division WOR-3 bacterium RBG_13_43_14	0	0	1	0	0
OGC89496.1	30S ribosomal protein S2	candidate division Zixibacteria bacterium RBG_16_53_22	0	0	0	1	0
OGD09358.1	30S ribosomal protein S2	Candidatus Aminicenantes bacterium RBG_13_62_12	0	0	0	1	0
OGD14205.1	30S ribosomal protein S2	Candidatus Atribacteria bacterium RBG_19FT_COMBO_35_14	0	0	1	0	0
OGD23475.1	30S ribosomal protein S2	Candidatus Aminicenantes bacterium RBG_13_59_9	1	0	0	0	0
OGD44966.1	30S ribosomal protein S2	Candidatus Bathyarchaeota archaeon RBG_13_46_16b	0	0	0	0	1
OGN96335.1	30S ribosomal protein S2	Chloroflexi bacterium RBG_13_51_36	1	1	2	3	3
OGO01287.1	30S ribosomal protein S2	Chloroflexi bacterium RBG_13_52_14	0	0	1	2	0
OGO09257.1	30S ribosomal protein S2	Chloroflexi bacterium RBG_13_66_10	0	0	1	0	0
OGO33828.1	30S ribosomal protein S2	Chloroflexi bacterium RBG_16_54_18	0	0	2	0	0
OGO44176.1	30S ribosomal protein S2	Chloroflexi bacterium RBG_16_60_22	0	0	0	1	0
OGO48525.1	30S ribosomal protein S2	Chloroflexi bacterium RBG_16_63_12	0	0	0	2	0
OGS41315.1	30S ribosomal protein S2	Euryarchaeota archaeon RBG_13_31_8	1	0	1	0	0
OGS47900.1	30S ribosomal protein S2	Euryarchaeota archaeon RBG_16_68_13	1	0	0	0	0
OGZ34993.1	30S ribosomal protein S2	Candidatus Portnoybacteria bacterium RIFCSPHIGHO2_01_FULL_39_19	0	1	1	1	0
OHB60838.1	30S ribosomal protein S2	Planctomycetes bacterium RBG_13_46_10	0	0	0	2	0
OHB61898.1	30S ribosomal protein S2	Planctomycetes bacterium RBG_13_50_24	0	0	0	2	0
OIO44495.1	30S ribosomal protein S2	Parcubacteria group bacterium CG1_02_36_42	0	0	0	1	0
OIP25866.1	30S ribosomal protein S2	Dehalococcoidia bacterium CG2_30_46_9	0	2	0	0	0
OIP75853.1	30S ribosomal protein S2	Parcubacteria group bacterium CG2_30_36_18	0	1	0	1	0
OQY16900.1	30S ribosomal protein S2	Desulfobacterium sp. 4572_20	0	0	1	0	0
OGD35494.1	30S ribosomal protein S2, partial	Candidatus Aminicenantes bacterium RBG_19FT_COMBO_58_17	1	1	1	1	2
OGO04024.1	30S ribosomal protein S2, partial	Chloroflexi bacterium RBG_13_56_8	1	0	1	1	1
15sec1B_S1_L001_R1_001_(paired)_trimmed_(paired)_contig_13534_cov=15_543_827_-	30S ribosomal protein S20	Chloroflexi_MAG_NorthAtlantic	5	4	2	9	6
15sec1B_S1_L001_R1_001_(paired)_trimmed_(paired)_contig_13542_cov=15_526_825_-	30S ribosomal protein S20	Chloroflexi_MAG_NorthAtlantic	3	3	2	2	0
15sec1B_S1_L001_R1_001_(paired)_trimmed_(paired)_contig_8715_cov=91_1764_2285_-	30S ribosomal protein S20	Atribacteria_MAG_NorthAtlantic	0	0	0	1	0
KUK56341.1	30S ribosomal protein S20	Atribacteria bacterium 34_128	1	0	0	0	0
OEU45206.1	30S ribosomal protein S20	Desulfobacterales bacterium S7086C20	1	0	0	0	0
OGD21772.1	30S ribosomal protein S20	Candidatus Aminicenantes bacterium RBG_16_63_16	2	1	2	2	1
OGN91323.1	30S ribosomal protein S20	Chloroflexi bacterium RBG_13_48_17	0	0	1	0	0
OGN98075.1	30S ribosomal protein S20	Chloroflexi bacterium RBG_13_51_36	1	1	2	2	2
OGO17388.1	30S ribosomal protein S20	Chloroflexi bacterium RBG_16_50_11	0	0	0	1	0
OGO31350.1	30S ribosomal protein S20	Chloroflexi bacterium RBG_16_54_18	0	0	2	1	0
OHA75897.1	30S ribosomal protein S20	Candidatus Wildermuthbacteria bacterium RIFCSPLOWO2_02_FULL_47_10	0	1	1	0	0
OHB61462.1	30S ribosomal protein S20	Planctomycetes bacterium RBG_13_46_10	1	0	0	2	0
OHB73189.1	30S ribosomal protein S20	Planctomycetes bacterium RBG_16_55_9	0	0	0	1	0
OIP26809.1	30S ribosomal protein S20	Dehalococcoidia bacterium CG2_30_46_19	0	0	0	1	0
OQY15526.1	30S ribosomal protein S20	Desulfobacterium sp. 4572_20	1	0	0	1	0
15sec1B_S1_L001_R1_001_(paired)_trimmed_(paired)_contig_20888_cov=14_1_196_+	30S ribosomal protein S21	Chloroflexi_MAG_NorthAtlantic	1	4	2	3	2
15sec1B_S1_L001_R1_001_(paired)_trimmed_(paired)_contig_6047_cov=40_2192_2433_+	30S ribosomal protein S21	Chloroflexi_MAG_NorthAtlantic	2	4	2	1	3
KPJ51721.1	30S ribosomal protein S21	Dehalococcoidia bacterium DG_18	0	0	1	1	0
KPK21975.1	30S ribosomal protein S21	Dehalococcoidia bacterium SM23_28_1	0	0	1	0	0
KPK47561.1	30S ribosomal protein S21	Dehalococcoidia bacterium SM23_28_2	0	0	0	1	0
OGC43590.1	30S ribosomal protein S21	candidate division WOR-3 bacterium RBG_13_43_14	0	0	1	0	0
OGD13612.1	30S ribosomal protein S21	Candidatus Aminicenantes bacterium RBG_16_66_30	0	0	0	1	0
OGD25142.1	30S ribosomal protein S21	Candidatus Aminicenantes bacterium RBG_13_63_10	0	2	2	1	0
OGN97508.1	30S ribosomal protein S21	Chloroflexi bacterium RBG_13_51_36	0	1	1	0	0
OGO05841.1	30S ribosomal protein S21	Chloroflexi bacterium RBG_13_56_8b	0	1	1	1	0
OGO30710.1	30S ribosomal protein S21	Chloroflexi bacterium RBG_16_56_11	0	0	1	1	1
OGO34617.1	30S ribosomal protein S21	Chloroflexi bacterium RBG_16_57_11	0	0	1	0	0
OGO62403.1	30S ribosomal protein S21	Chloroflexi bacterium RBG_19FT_COMBO_49_13	0	0	0	0	1
OHB65378.1	30S ribosomal protein S21	Planctomycetes bacterium RBG_13_50_24	0	0	0	2	0
OHB79201.1	30S ribosomal protein S21	Planctomycetes bacterium RBG_16_55_9	0	0	0	1	0
OIP28272.1	30S ribosomal protein S21	Dehalococcoidia bacterium CG2_30_46_9	0	1	0	1	0
OIP33549.1	30S ribosomal protein S21	Deltaproteobacteria bacterium CG2_30_43_15	1	0	0	0	0
OQY16221.1	30S ribosomal protein S21	Desulfobacterium sp. 4572_20	0	0	1	0	0
RJO63344.1	30S ribosomal protein S21	Dehalococcoidia bacterium	0	1	0	0	0
RJQ37100.1	30S ribosomal protein S21	Dehalococcoidia bacterium	0	0	0	0	1
KKK41555.1	30S ribosomal protein S24e	Lokiarchaeum sp. GC14_75	0	0	3	2	0
KPV62596.1	30S ribosomal protein S24e	Candidatus Bathyarchaeota archaeon BA2	2	0	0	1	1
WP_067956671.1	30S ribosomal protein S25	Nitrosopumilus sp. Nsub	0	0	0	1	0
AFS80931.1	30S ribosomal protein S25e	Candidatus Nitrosopumilus koreensis AR1	0	0	1	0	0
KKK42007.1	30S ribosomal protein S25e	Lokiarchaeum sp. GC14_75	0	0	1	1	0
KPV63777.1	30S ribosomal protein S25e	Candidatus Bathyarchaeota archaeon BA1	1	0	0	1	1
KPV64029.1	30S ribosomal protein S25e	Candidatus Bathyarchaeota archaeon BA2	1	0	0	0	0
KON33224.1	30S ribosomal protein S26	miscellaneous Crenarchaeota group-6 archaeon AD8-1	0	0	1	1	0
KRO29917.1	30S ribosomal protein S26	Nitrosopumilus sp. BACL13 MAG-120910-bin56	0	0	0	1	0
KPV62706.1	30S ribosomal protein S26e	Candidatus Bathyarchaeota archaeon BA2	1	0	0	1	3
OGD47166.1	30S ribosomal protein S26e	Candidatus Bathyarchaeota archaeon RBG_13_46_16b	0	0	0	0	1
OGD53602.1	30S ribosomal protein S26e	Candidatus Bathyarchaeota archaeon RBG_13_60_20	1	0	2	1	0
PBO86051.1	30S ribosomal protein S26e	Thaumarchaeota archaeon	0	0	1	2	0
KON29793.1	30S ribosomal protein S27	miscellaneous Crenarchaeota group-15 archaeon DG-45	1	0	0	0	0
KON33834.1	30S ribosomal protein S27	miscellaneous Crenarchaeota group-6 archaeon AD8-1	0	0	1	1	0
KON34423.1	30S ribosomal protein S27	miscellaneous Crenarchaeota group-6 archaeon AD8-1	0	0	1	1	0
KUO41766.1	30S ribosomal protein S27	Hadesarchaea archaeon YNP_45	0	0	0	0	1
KKK45853.1	30S ribosomal protein S27ae	Lokiarchaeum sp. GC14_75	0	0	2	2	0
KPV62597.1	30S ribosomal protein S27ae	Candidatus Bathyarchaeota archaeon BA2	2	0	0	1	1
KYH39666.1	30S ribosomal protein S27ae	Candidatus Bathyarchaeota archaeon B26-1	1	0	0	0	0
RLI64119.1	30S ribosomal protein S27ae	Candidatus Lokiarchaeota archaeon	0	0	2	2	0
KPV63800.1	30S ribosomal protein S27e	Candidatus Bathyarchaeota archaeon BA2	1	0	0	1	1
OGD56695.1	30S ribosomal protein S27e	Candidatus Bathyarchaeota archaeon RBG_13_52_12	0	0	2	0	1
OIO61518.1	30S ribosomal protein S27e	Candidatus Woesearchaeota archaeon CG1_02_33_12	1	0	0	0	0
PBO84527.1	30S ribosomal protein S27e	Thaumarchaeota archaeon	0	0	1	2	0
KKK43558.1	30S ribosomal protein S27e, partial	Lokiarchaeum sp. GC14_75	0	0	1	0	0
KON26929.1	30S ribosomal protein S28	miscellaneous Crenarchaeota group archaeon SMTZ-80	0	0	1	0	0
KON34384.1	30S ribosomal protein S28	miscellaneous Crenarchaeota group-6 archaeon AD8-1	0	0	1	1	0
KUO42281.1	30S ribosomal protein S28	Hadesarchaea archaeon DG-33	0	0	0	0	1
KKK45848.1	30S ribosomal protein S28e	Lokiarchaeum sp. GC14_75	0	0	1	0	0
KPV62993.1	30S ribosomal protein S28e	Candidatus Bathyarchaeota archaeon BA2	1	0	0	0	1
OGD46304.1	30S ribosomal protein S28e	Candidatus Bathyarchaeota archaeon RBG_16_48_13	1	0	0	1	0
OGD52423.1	30S ribosomal protein S28e	Candidatus Bathyarchaeota archaeon RBG_13_60_20	1	0	1	1	1
OGJ12245.1	30S ribosomal protein S28e	Candidatus Pacearchaeota archaeon RBG_16_35_8	0	1	2	0	0
OGS40770.1	30S ribosomal protein S28e	Euryarchaeota archaeon RBG_13_31_8	0	0	0	2	0
OIO40483.1	30S ribosomal protein S28e	Candidatus Pacearchaeota archaeon CG1_02_31_27	1	0	0	1	0
OLS26624.1	30S ribosomal protein S28e	Candidatus Thorarchaeota archaeon AB_25	0	0	0	1	1
15sec1B_S1_L001_R1_001_(paired)_trimmed_(paired)_contig_20315_cov=21_145_485_-	30S ribosomal protein S3	Chloroflexi_MAG_NorthAtlantic	0	1	0	0	0
15sec1B_S1_L001_R1_001_(paired)_trimmed_(paired)_contig_2906_cov=159_1_1038_+	30S ribosomal protein S3	Atribacteria_MAG_NorthAtlantic	1	0	0	1	1
15sec1B_S1_L001_R1_001_(paired)_trimmed_(paired)_contig_3071_cov=16_977_1951_+	30S ribosomal protein S3	Deltaproteobacteria_MAG_NorthAtlantic_putativeSRB	0	0	1	1	0
15sec1B_S1_L001_R1_001_(paired)_trimmed_(paired)_contig_4103_cov=6_326_1948_+	30S ribosomal protein S3	Chloroflexi_MAG_NorthAtlantic	10	8	4	10	11
15sec1B_S1_L001_R1_001_(paired)_trimmed_(paired)_contig_44723_cov=4_1_696_-	30S ribosomal protein S3	Chloroflexi_MAG_NorthAtlantic	1	0	1	1	1
15sec1B_S1_L001_R1_001_(paired)_trimmed_(paired)_contig_855_cov=411_413_1075_-	30S ribosomal protein S3	Deltaproteobacteria_MAG_NorthAtlantic_putativeSRB	1	0	1	0	1
AJM92629.1	30S ribosomal protein S3	Candidatus Nitrosopumilus piranensis	0	0	1	1	0
EQB64011.1	30S ribosomal protein S3	candidate division Zixibacteria bacterium RBG-1	0	0	0	1	0
KKK44316.1	30S ribosomal protein S3	Lokiarchaeum sp. GC14_75	0	0	3	0	1
KPK22206.1	30S ribosomal protein S3	Dehalococcoidia bacterium SM23_28_1	1	0	0	1	2
KPK22634.1	30S ribosomal protein S3	Dehalococcoidia bacterium SG8_51_3	1	0	0	2	2
KPK47906.1	30S ribosomal protein S3	Dehalococcoidia bacterium SM23_28_2	0	0	0	0	1
KPV64508.1	30S ribosomal protein S3	Candidatus Bathyarchaeota archaeon BA2	2	0	0	0	0
KUK56103.1	30S ribosomal protein S3	Atribacteria bacterium 34_128	1	0	0	0	1
OFW54126.1	30S ribosomal protein S3	Actinobacteria bacterium RBG_13_35_12	1	1	1	1	1
OGC43071.1	30S ribosomal protein S3	candidate division WOR-3 bacterium RBG_13_43_14	0	0	1	0	0
OGD10777.1	30S ribosomal protein S3	Candidatus Aminicenantes bacterium RBG_13_62_12	0	0	0	1	0
OGD28445.1	30S ribosomal protein S3	Candidatus Aminicenantes bacterium RBG_13_63_10	1	0	0	0	0
OGD28867.1	30S ribosomal protein S3	Candidatus Aminicenantes bacterium RBG_19FT_COMBO_59_29	0	0	1	0	2
OGD33095.1	30S ribosomal protein S3	Candidatus Atribacteria bacterium RBG_16_35_8	0	0	1	0	0
OGD37246.1	30S ribosomal protein S3	Candidatus Aminicenantes bacterium RBG_19FT_COMBO_58_17	1	1	0	1	0
OGJ12334.1	30S ribosomal protein S3	Candidatus Pacearchaeota archaeon RBG_16_35_8	0	1	1	0	0
OGL45022.1	30S ribosomal protein S3	Candidatus Schekmanbacteria bacterium RBG_16_38_10	1	0	1	1	1
OGN97786.1	30S ribosomal protein S3	Chloroflexi bacterium RBG_13_51_36	1	2	3	3	1
OGO15340.1	30S ribosomal protein S3	Chloroflexi bacterium RBG_16_48_8	0	0	1	0	0
OGO23881.1	30S ribosomal protein S3	Chloroflexi bacterium RBG_16_50_9	1	0	1	2	1
OGO39351.1	30S ribosomal protein S3	Chloroflexi bacterium RBG_16_56_8	1	0	1	1	1
OGO39371.1	30S ribosomal protein S3	Chloroflexi bacterium RBG_16_57_11	0	0	1	1	0
OGO48044.1	30S ribosomal protein S3	Chloroflexi bacterium RBG_16_64_32	0	0	0	1	0
OGZ17759.1	30S ribosomal protein S3	Candidatus Nealsonbacteria bacterium RBG_13_36_15	0	0	0	1	0
OGZ35564.1	30S ribosomal protein S3	Candidatus Portnoybacteria bacterium RIFCSPHIGHO2_01_FULL_39_19	0	1	1	0	0
OHB62531.1	30S ribosomal protein S3	Planctomycetes bacterium RBG_13_50_24	1	0	0	1	1
OHB85705.1	30S ribosomal protein S3	Planctomycetes bacterium RBG_19FT_COMBO_48_8	1	0	0	3	0
OIO41520.1	30S ribosomal protein S3	Candidatus Pacearchaeota archaeon CG1_02_31_27	1	0	0	0	0
OIP28631.1	30S ribosomal protein S3	Dehalococcoidia bacterium CG2_30_46_19	0	0	0	1	0
OIP32175.1	30S ribosomal protein S3	Deltaproteobacteria bacterium CG2_30_43_15	0	0	0	1	1
OIP74757.1	30S ribosomal protein S3	Parcubacteria group bacterium CG2_30_36_18	0	1	0	0	0
RJQ53564.1	30S ribosomal protein S3	Actinobacteria bacterium SURF_MAG	0	0	0	1	0
WP_020878739.1	30S ribosomal protein S3	Desulfococcus multivorans	0	0	1	0	0
WP_084058423.1	30S ribosomal protein S3	Desulfacinum hydrothermale	1	0	0	0	0
KPJ54586.1	30S ribosomal protein S3, partial	Dehalococcoidia bacterium DG_18	1	0	0	1	1
KRO31075.1	30S ribosomal protein S3, partial	Nitrosopumilus sp. BACL13 MAG-120910-bin56	0	0	0	1	0
OGI47432.1	30S ribosomal protein S30	Candidatus Muproteobacteria bacterium RBG_16_65_34	0	0	0	1	0
KKK42061.1	30S ribosomal protein S30e	Lokiarchaeum sp. GC14_75	0	0	2	0	0
OGD55192.1	30S ribosomal protein S30e	Candidatus Bathyarchaeota archaeon RBG_13_52_12	0	0	0	1	0
AFS81506.1	30S ribosomal protein S3Ae	Candidatus Nitrosopumilus koreensis AR1	0	0	1	2	0
KKK46265.1	30S ribosomal protein S3Ae	Lokiarchaeum sp. GC14_75	0	0	3	1	1
KON33228.1	30S ribosomal protein S3Ae	miscellaneous Crenarchaeota group-6 archaeon AD8-1	0	0	2	1	0
KPV64397.1	30S ribosomal protein S3Ae	Candidatus Bathyarchaeota archaeon BA2	2	0	0	1	1
KYH40984.1	30S ribosomal protein S3ae	Candidatus Bathyarchaeota archaeon B26-2	0	0	0	1	2
OGD53070.1	30S ribosomal protein S3ae	Candidatus Bathyarchaeota archaeon RBG_13_60_20	0	0	2	2	1
15sec1B_S1_L001_R1_001_(paired)_trimmed_(paired)_contig_10951_cov=18_403_1433_+	30S ribosomal protein S4	Chloroflexi_MAG_NorthAtlantic	5	3	2	6	4
15sec1B_S1_L001_R1_001_(paired)_trimmed_(paired)_contig_3422_cov=580_749_1776_-	30S ribosomal protein S4	Chloroflexi_MAG_NorthAtlantic	4	2	1	3	2
15sec1B_S1_L001_R1_001_(paired)_trimmed_(paired)_contig_5492_cov=158_241_873_+	30S ribosomal protein S4	Atribacteria_MAG_NorthAtlantic	1	1	1	0	1
AJW71602.1	30S ribosomal protein S4	Candidatus Nitrosopumilus adriaticus	0	0	2	0	0
KKK45075.1	30S ribosomal protein S4	Lokiarchaeum sp. GC14_75	0	0	3	3	0
KON29802.1	30S ribosomal protein S4	miscellaneous Crenarchaeota group archaeon SMTZ1-55	0	0	0	2	0
KPJ52539.1	30S ribosomal protein S4	Dehalococcoidia bacterium DG_18	2	0	1	3	2
KPJ64509.1	30S ribosomal protein S4	Syntrophobacter sp. DG_60	0	0	0	0	1
KPJ70647.1	30S ribosomal protein S4	Microgenomates bacterium DG_75	0	0	0	1	0
KPK48263.1	30S ribosomal protein S4	Dehalococcoidia bacterium SM23_28_2	0	0	0	1	1
KPU81134.1	30S ribosomal protein S4	Nitrosopumilus sp. PRT-SC01	0	0	0	2	0
KPV62919.1	30S ribosomal protein S4	Candidatus Bathyarchaeota archaeon BA1	2	0	0	1	1
KPV63020.1	30S ribosomal protein S4	Candidatus Bathyarchaeota archaeon BA2	0	0	0	0	1
ODS42762.1	30S ribosomal protein S4	Candidatus Altiarchaeales archaeon IMC4	0	0	0	1	0
OFW53397.1	30S ribosomal protein S4	Actinobacteria bacterium RBG_13_35_12	0	1	1	1	1
OFW64614.1	30S ribosomal protein S4	Actinobacteria bacterium RBG_13_63_9	0	0	0	1	1
OGD15158.1	30S ribosomal protein S4	Candidatus Aminicenantes bacterium RBG_16_63_14	2	1	1	2	1
OGD28160.1	30S ribosomal protein S4	Candidatus Aminicenantes bacterium RBG_19FT_COMBO_59_29	0	0	0	1	0
OGJ12223.1	30S ribosomal protein S4	Candidatus Pacearchaeota archaeon RBG_16_35_8	0	1	1	0	0
OGN97803.1	30S ribosomal protein S4	Chloroflexi bacterium RBG_13_51_36	1	1	4	2	4
OGO02147.1	30S ribosomal protein S4	Chloroflexi bacterium RBG_13_52_14	0	0	1	1	0
OGO23865.1	30S ribosomal protein S4	Chloroflexi bacterium RBG_16_50_9	0	2	0	0	0
OGO29197.1	30S ribosomal protein S4	Chloroflexi bacterium RBG_16_54_18	0	0	1	1	0
OGO42403.1	30S ribosomal protein S4	Chloroflexi bacterium RBG_16_57_9	1	0	1	1	1
OGO44772.1	30S ribosomal protein S4	Chloroflexi bacterium RBG_16_60_22	3	1	3	6	2
OGO48026.1	30S ribosomal protein S4	Chloroflexi bacterium RBG_16_64_32	0	0	1	0	0
OGO64221.1	30S ribosomal protein S4	Chloroflexi bacterium RBG_19FT_COMBO_55_16	0	0	1	1	0
OGO69167.1	30S ribosomal protein S4	Chloroflexi bacterium RBG_19FT_COMBO_62_14	0	1	1	0	0
OGZ17492.1	30S ribosomal protein S4	Candidatus Nealsonbacteria bacterium RBG_13_37_56	0	0	1	0	0
OGZ18796.1	30S ribosomal protein S4	Candidatus Nealsonbacteria bacterium RBG_13_42_11	0	0	0	1	0
OGZ35202.1	30S ribosomal protein S4	Candidatus Portnoybacteria bacterium RIFCSPHIGHO2_01_FULL_39_19	0	1	1	0	0
OHB60464.1	30S ribosomal protein S4	Planctomycetes bacterium RBG_13_50_24	3	0	1	5	1
OHD76638.1	30S ribosomal protein S4	Spirochaetes bacterium RBG_16_67_19	0	0	0	1	0
OIP27053.1	30S ribosomal protein S4	Dehalococcoidia bacterium CG2_30_46_19	0	1	0	0	0
OPX18368.1	30S ribosomal protein S4	Candidatus Omnitrophica bacterium 4484_100	0	0	1	0	0
OQY16329.1	30S ribosomal protein S4	Desulfobacterium sp. 4572_20	0	0	1	0	0
PKP56916.1	30S ribosomal protein S4	Candidatus Atribacteria bacterium HGW-Atribacteria-1	0	0	0	1	0
RJO61298.1	30S ribosomal protein S4	Dehalococcoidia bacterium	1	1	0	1	0
RJP60357.1	30S ribosomal protein S4	Deltaproteobacteria bacterium SURF_MAG	2	1	1	1	1
OGS49962.1	30S ribosomal protein S4, partial	Euryarchaeota archaeon RBG_16_68_12	0	0	0	1	0
AJM92635.1	30S ribosomal protein S4e	Candidatus Nitrosopumilus piranensis	0	0	0	1	0
KKK43782.1	30S ribosomal protein S4e	Lokiarchaeum sp. GC14_75	0	0	3	3	1
KPV62619.1	30S ribosomal protein S4e	Candidatus Bathyarchaeota archaeon BA2	1	0	0	2	2
KPV65439.1	30S ribosomal protein S4e	Candidatus Bathyarchaeota archaeon BA1	1	0	0	0	0
OGD47138.1	30S ribosomal protein S4e	Candidatus Bathyarchaeota archaeon RBG_13_46_16b	0	0	0	0	2
OGS47198.1	30S ribosomal protein S4e	Euryarchaeota archaeon RBG_16_67_27	1	0	0	0	0
PBO85098.1	30S ribosomal protein S4e	Thaumarchaeota archaeon	0	0	0	1	0
15sec1B_S1_L001_R1_001_(paired)_trimmed_(paired)_contig_11426_cov=41_289_719_-	30S ribosomal protein S5	Chloroflexi_MAG_NorthAtlantic	1	0	0	0	0
15sec1B_S1_L001_R1_001_(paired)_trimmed_(paired)_contig_14039_cov=175_6095_6797_-	30S ribosomal protein S5	Chloroflexi_MAG_NorthAtlantic	6	5	2	5	5
15sec1B_S1_L001_R1_001_(paired)_trimmed_(paired)_contig_15560_cov=166_1_488_-	30S ribosomal protein S5	Chloroflexi_MAG_NorthAtlantic	1	1	1	1	1
15sec1B_S1_L001_R1_001_(paired)_trimmed_(paired)_contig_15561_cov=18_1_784_-	30S ribosomal protein S5	Chloroflexi_MAG_NorthAtlantic	4	2	1	3	0
15sec1B_S1_L001_R1_001_(paired)_trimmed_(paired)_contig_31_cov=115_1747_2244_+	30S ribosomal protein S5	Deltaproteobacteria_MAG_NorthAtlantic_putativeSRB	1	0	0	0	1
AJW71458.1	30S ribosomal protein S5	Candidatus Nitrosopumilus adriaticus	0	0	0	1	0
KKK41271.1	30S ribosomal protein S5	Lokiarchaeum sp. GC14_75	0	0	3	1	2
KON33347.1	30S ribosomal protein S5	miscellaneous Crenarchaeota group-6 archaeon AD8-1	0	0	1	1	0
KPJ50030.1	30S ribosomal protein S5	Dehalococcoidia bacterium DG_22	0	0	0	1	1
KPJ51766.1	30S ribosomal protein S5	Dehalococcoidia bacterium DG_18	2	0	2	3	2
KPK22860.1	30S ribosomal protein S5	Dehalococcoidia bacterium SG8_51_3	1	0	1	2	3
KPV62627.1	30S ribosomal protein S5	Candidatus Bathyarchaeota archaeon BA2	1	0	0	0	0
KPV65446.1	30S ribosomal protein S5	Candidatus Bathyarchaeota archaeon BA1	1	0	0	2	2
KUK56114.1	30S ribosomal protein S5	Atribacteria bacterium 34_128	0	1	1	0	0
KUO41597.1	30S ribosomal protein S5	Hadesarchaea archaeon DG-33	0	0	0	0	1
OFW63895.1	30S ribosomal protein S5	Actinobacteria bacterium RBG_19FT_COMBO_36_27	0	1	1	1	0
OGC42481.1	30S ribosomal protein S5	candidate division WOR-3 bacterium RBG_13_43_14	0	0	1	0	0
OGC89937.1	30S ribosomal protein S5	candidate division Zixibacteria bacterium RBG_16_53_22	0	0	0	1	0
OGD10767.1	30S ribosomal protein S5	Candidatus Aminicenantes bacterium RBG_13_62_12	0	0	0	1	0
OGD28841.1	30S ribosomal protein S5	Candidatus Aminicenantes bacterium RBG_13_63_10	1	0	0	0	0
OGD33085.1	30S ribosomal protein S5	Candidatus Atribacteria bacterium RBG_16_35_8	0	0	0	1	0
OGD37250.1	30S ribosomal protein S5	Candidatus Aminicenantes bacterium RBG_19FT_COMBO_58_17	1	1	2	1	2
OGJ12707.1	30S ribosomal protein S5	Candidatus Pacearchaeota archaeon RBG_16_35_8	0	1	0	0	0
OGJ16267.1	30S ribosomal protein S5	Candidatus Pacearchaeota archaeon RBG_13_33_26	0	0	2	0	0
OGN97795.1	30S ribosomal protein S5	Chloroflexi bacterium RBG_13_51_36	0	1	1	1	0
OGO04498.1	30S ribosomal protein S5	Chloroflexi bacterium RBG_13_56_8	0	0	0	0	1
OGO09095.1	30S ribosomal protein S5	Chloroflexi bacterium RBG_13_66_10	0	0	1	0	0
OGO22350.1	30S ribosomal protein S5	Chloroflexi bacterium RBG_16_51_9	0	0	0	0	1
OGO29204.1	30S ribosomal protein S5	Chloroflexi bacterium RBG_16_54_18	0	0	1	1	0
OGO30497.1	30S ribosomal protein S5	Chloroflexi bacterium RBG_16_56_11	1	1	1	1	1
OGO42425.1	30S ribosomal protein S5	Chloroflexi bacterium RBG_16_57_9	1	0	1	1	1
OGO48033.1	30S ribosomal protein S5	Chloroflexi bacterium RBG_16_64_32	0	0	1	1	1
OGO64214.1	30S ribosomal protein S5	Chloroflexi bacterium RBG_19FT_COMBO_55_16	0	0	1	1	0
OGS41314.1	30S ribosomal protein S5	Euryarchaeota archaeon RBG_13_31_8	0	0	0	0	1
OGZ17768.1	30S ribosomal protein S5	Candidatus Nealsonbacteria bacterium RBG_13_36_15	0	1	0	0	0
OGZ32927.1	30S ribosomal protein S5	Candidatus Portnoybacteria bacterium RBG_13_40_8	0	1	1	0	0
OHB60470.1	30S ribosomal protein S5	Planctomycetes bacterium RBG_13_50_24	1	0	0	3	0
OHB78153.1	30S ribosomal protein S5	Planctomycetes bacterium RBG_16_55_9	1	0	0	0	1
OIP28639.1	30S ribosomal protein S5	Dehalococcoidia bacterium CG2_30_46_19	0	1	0	1	0
OQY40097.1	30S ribosomal protein S5	Candidatus Atribacteria bacterium 4572_76	0	1	0	0	0
RJO61307.1	30S ribosomal protein S5	Dehalococcoidia bacterium	0	1	0	0	0
RJQ53574.1	30S ribosomal protein S5	Actinobacteria bacterium SURF_MAG	1	0	1	1	1
RJX24030.1	30S ribosomal protein S5	Dethiobacter sp. SURF_MAG	0	0	0	1	1
WP_084503154.1	30S ribosomal protein S5	Desulfatirhabdium butyrativorans	1	0	0	0	0
KPJ71415.1	30S ribosomal protein S5, partial	Parcubacteria bacterium DG_74_3	0	0	0	1	0
AFS82196.1	30S ribosomal protein S5P	Candidatus Nitrosopumilus sediminis	0	0	0	1	0
15sec1B_S1_L001_R1_001_(paired)_trimmed_(paired)_contig_14277_cov=4_18_361_-	30S ribosomal protein S6	Deltaproteobacteria_MAG_NorthAtlantic_putativeSRB	1	0	0	0	0
15sec1B_S1_L001_R1_001_(paired)_trimmed_(paired)_contig_18081_cov=12_1_433_-	30S ribosomal protein S6	Chloroflexi_MAG_NorthAtlantic	9	5	3	10	6
15sec1B_S1_L001_R1_001_(paired)_trimmed_(paired)_contig_42199_cov=7_32_339_+	30S ribosomal protein S6	Chloroflexi_MAG_NorthAtlantic	0	0	0	1	1
15sec1B_S1_L001_R1_001_(paired)_trimmed_(paired)_contig_5617_cov=59_281_579_+	30S ribosomal protein S6	Atribacteria_MAG_NorthAtlantic	1	0	0	1	0
KON34415.1	30S ribosomal protein S6	miscellaneous Crenarchaeota group-6 archaeon AD8-1	0	0	1	1	0
KUO41018.1	30S ribosomal protein S6	Hadesarchaea archaeon DG-33	0	0	0	0	1
OFW63226.1	30S ribosomal protein S6	Actinobacteria bacterium RBG_19FT_COMBO_36_27	0	1	1	1	0
OGC43581.1	30S ribosomal protein S6	candidate division WOR-3 bacterium RBG_13_43_14	0	0	1	0	0
OGD27670.1	30S ribosomal protein S6	Candidatus Aminicenantes bacterium RBG_19FT_COMBO_59_29	1	1	2	3	0
OGN97425.1	30S ribosomal protein S6	Chloroflexi bacterium RBG_13_51_36	1	1	3	3	3
OGO06117.1	30S ribosomal protein S6	Chloroflexi bacterium RBG_13_54_9	0	0	1	1	0
OGO17087.1	30S ribosomal protein S6	Chloroflexi bacterium RBG_16_48_8	0	0	1	0	0
OGO48396.1	30S ribosomal protein S6	Chloroflexi bacterium RBG_16_64_32	0	1	1	1	0
OGO62096.1	30S ribosomal protein S6	Chloroflexi bacterium RBG_19FT_COMBO_50_10	0	0	1	0	0
OGO63448.1	30S ribosomal protein S6	Chloroflexi bacterium RBG_19FT_COMBO_55_16	0	0	2	1	0
OHB61421.1	30S ribosomal protein S6	Planctomycetes bacterium RBG_13_50_24	0	0	0	2	0
OHB75780.1	30S ribosomal protein S6	Planctomycetes bacterium RBG_16_55_9	1	0	0	2	0
OIP26189.1	30S ribosomal protein S6	Dehalococcoidia bacterium CG2_30_46_9	0	1	0	0	0
OIP75270.1	30S ribosomal protein S6	Parcubacteria group bacterium CG2_30_36_18	0	1	0	0	0
OPX21120.1	30S ribosomal protein S6	Desulfobacca sp. 4484_104	1	0	0	0	0
PKP57210.1	30S ribosomal protein S6	Candidatus Atribacteria bacterium HGW-Atribacteria-1	0	1	1	0	0
KYH36204.1	30S ribosomal protein S6 modification protein RimK	Candidatus Bathyarchaeota archaeon B23	1	0	0	1	0
KKK43514.1	30S ribosomal protein S6e	Lokiarchaeum sp. GC14_75	0	0	1	0	0
KKK45845.1	30S ribosomal protein S6e	Lokiarchaeum sp. GC14_75	0	0	1	2	0
KPV62590.1	30S ribosomal protein S6e	Candidatus Bathyarchaeota archaeon BA2	1	0	0	1	1
KPV64055.1	30S ribosomal protein S6e	Candidatus Bathyarchaeota archaeon BA1	1	0	0	0	1
PBO84458.1	30S ribosomal protein S6e	Thaumarchaeota archaeon	0	0	2	2	0
15sec1B_S1_L001_R1_001_(paired)_trimmed_(paired)_contig_2313_cov=62_2668_3138_-	30S ribosomal protein S7	Deltaproteobacteria_MAG_NorthAtlantic_putativeSRB	1	0	0	0	1
KKK42224.1	30S ribosomal protein S7	Lokiarchaeum sp. GC14_75	0	0	3	1	1
KON29913.1	30S ribosomal protein S7	miscellaneous Crenarchaeota group-15 archaeon DG-45	0	0	1	1	0
KON30483.1	30S ribosomal protein S7	miscellaneous Crenarchaeota group-15 archaeon DG-45	0	0	2	1	0
KON33443.1	30S ribosomal protein S7	miscellaneous Crenarchaeota group-6 archaeon AD8-1	0	0	1	1	0
KPJ54576.1	30S ribosomal protein S7	Dehalococcoidia bacterium DG_18	3	1	1	3	2
KPK22625.1	30S ribosomal protein S7	Dehalococcoidia bacterium SG8_51_3	1	0	2	3	2
KPK47915.1	30S ribosomal protein S7	Dehalococcoidia bacterium SM23_28_2	0	0	0	2	1
KPV63757.1	30S ribosomal protein S7	Candidatus Bathyarchaeota archaeon BA1	2	0	0	1	1
KUK55769.1	30S ribosomal protein S7	Atribacteria bacterium 34_128	0	1	1	0	0
KUO39780.1	30S ribosomal protein S7	Hadesarchaea archaeon DG-33-1	0	0	0	0	1
KXS55793.1	30S ribosomal protein S7	Candidatus Adiutrix intracellularis	1	0	0	0	0
KYH40759.1	30S ribosomal protein S7	Candidatus Bathyarchaeota archaeon B26-2	0	0	1	2	2
OEU66582.1	30S ribosomal protein S7	Desulfobacterales bacterium S5133MH16	1	0	0	0	0
OFW63306.1	30S ribosomal protein S7	Actinobacteria bacterium RBG_19FT_COMBO_36_27	1	1	1	1	1
OGC93272.1	30S ribosomal protein S7	candidate division Zixibacteria bacterium RBG_16_53_22	0	0	0	1	0
OGD18741.1	30S ribosomal protein S7	Candidatus Aminicenantes bacterium RBG_16_63_16	2	1	2	2	2
OGJ16872.1	30S ribosomal protein S7	Candidatus Pacearchaeota archaeon RBG_13_33_26	0	1	0	0	0
OGN87139.1	30S ribosomal protein S7	Chloroflexi bacterium RBG_13_46_14	0	0	0	0	1
OGN97777.1	30S ribosomal protein S7	Chloroflexi bacterium RBG_13_51_36	0	1	1	0	1
OGO00098.1	30S ribosomal protein S7	Chloroflexi bacterium RBG_13_52_14	0	0	1	1	0
OGO06171.1	30S ribosomal protein S7	Chloroflexi bacterium RBG_13_56_8	1	0	0	1	1
OGO10729.1	30S ribosomal protein S7	Chloroflexi bacterium RBG_13_68_17	0	0	1	0	0
OGO24657.1	30S ribosomal protein S7	Chloroflexi bacterium RBG_16_50_9	1	0	2	1	1
OGO27452.1	30S ribosomal protein S7	Chloroflexi bacterium RBG_16_54_18	0	0	1	1	0
OGO41754.1	30S ribosomal protein S7	Chloroflexi bacterium RBG_16_57_9	0	0	0	1	0
OGO63152.1	30S ribosomal protein S7	Chloroflexi bacterium RBG_19FT_COMBO_55_16	0	0	1	0	0
OGS60097.1	30S ribosomal protein S7	Euryarchaeota archaeon RBG_19FT_COMBO_69_17	1	0	0	0	0
OGW36734.1	30S ribosomal protein S7	Nitrospirae bacterium RBG_13_39_12	0	1	1	1	0
OGZ18276.1	30S ribosomal protein S7	Candidatus Nealsonbacteria bacterium RBG_13_38_11	0	0	0	1	0
OGZ35556.1	30S ribosomal protein S7	Candidatus Portnoybacteria bacterium RIFCSPHIGHO2_01_FULL_39_19	0	1	1	1	0
OGZ40515.1	30S ribosomal protein S7	Candidatus Portnoybacteria bacterium RIFCSPLOWO2_02_FULL_40_15	0	0	0	1	0
OHB61933.1	30S ribosomal protein S7	Planctomycetes bacterium RBG_13_46_10	0	0	0	1	0
OHB67156.1	30S ribosomal protein S7	Planctomycetes bacterium RBG_13_60_9	0	0	0	1	0
OHB85698.1	30S ribosomal protein S7	Planctomycetes bacterium RBG_19FT_COMBO_48_8	1	0	0	2	0
OIO41806.1	30S ribosomal protein S7	Candidatus Pacearchaeota archaeon CG1_02_31_27	1	0	0	1	0
OIO45416.1	30S ribosomal protein S7	Parcubacteria group bacterium CG1_02_36_42	0	1	0	0	0
OIP28622.1	30S ribosomal protein S7	Dehalococcoidia bacterium CG2_30_46_19	0	1	0	0	0
OQY16825.1	30S ribosomal protein S7	Desulfobacterium sp. 4572_20	0	0	1	0	0
OQY38699.1	30S ribosomal protein S7	Candidatus Atribacteria bacterium 4572_76	1	0	0	2	0
RJQ36463.1	30S ribosomal protein S7	Dehalococcoidia bacterium	1	0	0	0	0
WP_073042178.1	30S ribosomal protein S7	Desulfacinum infernum	0	0	1	0	0
15sec1B_S1_L001_R1_001_(paired)_trimmed_(paired)_contig_29779_cov=11_1_386_-	30S ribosomal protein S8	Chloroflexi_MAG_NorthAtlantic	0	0	0	0	1
15sec1B_S1_L001_R1_001_(paired)_trimmed_(paired)_contig_3016_cov=522_395_793_+	30S ribosomal protein S8	Atribacteria_MAG_NorthAtlantic	0	1	1	0	0
15sec1B_S1_L001_R1_001_(paired)_trimmed_(paired)_contig_3091_cov=59_2117_2515_-	30S ribosomal protein S8	Chloroflexi_MAG_NorthAtlantic	1	1	1	1	1
15sec1B_S1_L001_R1_001_(paired)_trimmed_(paired)_contig_3092_cov=23_564_1112_-	30S ribosomal protein S8	Chloroflexi_MAG_NorthAtlantic	2	0	1	3	1
15sec1B_S1_L001_R1_001_(paired)_trimmed_(paired)_contig_3150_cov=15_1_345_+	30S ribosomal protein S8	Chloroflexi_MAG_NorthAtlantic	0	0	0	0	1
15sec1B_S1_L001_R1_001_(paired)_trimmed_(paired)_contig_5474_cov=16_317_634_-	30S ribosomal protein S8	Chloroflexi_MAG_NorthAtlantic	1	0	0	0	0
15sec1B_S1_L001_R1_001_(paired)_trimmed_(paired)_contig_5476_cov=103_244_642_+	30S ribosomal protein S8	Chloroflexi_MAG_NorthAtlantic	8	7	2	10	5
KKK41276.1	30S ribosomal protein S8	Lokiarchaeum sp. GC14_75	0	0	3	2	1
KON30614.1	30S ribosomal protein S8	miscellaneous Crenarchaeota group archaeon SMTZ1-55	0	0	0	1	0
KON32466.1	30S ribosomal protein S8	miscellaneous Crenarchaeota group-1 archaeon SG8-32-3	1	0	0	0	0
KON33342.1	30S ribosomal protein S8	miscellaneous Crenarchaeota group-6 archaeon AD8-1	0	0	1	1	0
KPJ50027.1	30S ribosomal protein S8	Dehalococcoidia bacterium DG_22	0	0	0	2	1
KPJ70744.1	30S ribosomal protein S8	Microgenomates bacterium DG_75	0	0	0	1	0
KPK19262.1	30S ribosomal protein S8	Dehalococcoidia bacterium SG8_51_3	0	0	1	1	0
KPK22199.1	30S ribosomal protein S8	Dehalococcoidia bacterium SM23_28_1	0	0	0	1	0
KPV62622.1	30S ribosomal protein S8	Candidatus Bathyarchaeota archaeon BA2	0	0	0	1	1
KRO31961.1	30S ribosomal protein S8	Nitrosopumilus sp. BACL13 MAG-120910-bin56	0	0	1	1	0
KUK56111.1	30S ribosomal protein S8	Atribacteria bacterium 34_128	1	1	2	1	1
KUO41624.1	30S ribosomal protein S8	Hadesarchaea archaeon DG-33	0	0	0	0	1
KXK31131.1	30S ribosomal protein S8	Omnitrophica bacterium OLB16	1	0	1	1	1
OEU61550.1	30S ribosomal protein S8	Desulfobacterales bacterium S5133MH16	1	0	0	0	0
OFW50271.1	30S ribosomal protein S8	Actinobacteria bacterium RBG_13_35_12	0	1	1	1	0
OGC42484.1	30S ribosomal protein S8	candidate division WOR-3 bacterium RBG_13_43_14	0	0	1	0	0
OGC76933.1	30S ribosomal protein S8	candidate division Zixibacteria bacterium RBG_16_40_9	0	0	0	0	1
OGC89922.1	30S ribosomal protein S8	candidate division Zixibacteria bacterium RBG_16_53_22	0	0	0	1	0
OGD28453.1	30S ribosomal protein S8	Candidatus Aminicenantes bacterium RBG_13_63_10	1	1	2	0	1
OGD28859.1	30S ribosomal protein S8	Candidatus Aminicenantes bacterium RBG_19FT_COMBO_59_29	1	0	0	1	1
OGD33087.1	30S ribosomal protein S8	Candidatus Atribacteria bacterium RBG_16_35_8	0	1	0	1	0
OGJ12341.1	30S ribosomal protein S8	Candidatus Pacearchaeota archaeon RBG_16_35_8	0	0	1	0	0
OGN97793.1	30S ribosomal protein S8	Chloroflexi bacterium RBG_13_51_36	1	1	2	3	2
OGO00083.1	30S ribosomal protein S8	Chloroflexi bacterium RBG_13_52_14	0	0	1	1	0
OGO15334.1	30S ribosomal protein S8	Chloroflexi bacterium RBG_16_48_8	0	0	1	0	0
OGO42411.1	30S ribosomal protein S8	Chloroflexi bacterium RBG_16_57_9	1	0	2	3	2
OGO48036.1	30S ribosomal protein S8	Chloroflexi bacterium RBG_16_64_32	0	0	1	1	1
OGO59597.1	30S ribosomal protein S8	Chloroflexi bacterium RBG_19FT_COMBO_47_15	0	1	0	0	0
OGP10574.1	30S ribosomal protein S8	Deltaproteobacteria bacterium GWA2_43_19	1	0	0	0	0
OGW51057.1	30S ribosomal protein S8	Nitrospirae bacterium RBG_19FT_COMBO_42_15	0	1	0	0	0
OGZ17752.1	30S ribosomal protein S8	Candidatus Nealsonbacteria bacterium RBG_13_36_15	0	1	0	1	0
OGZ35572.1	30S ribosomal protein S8	Candidatus Portnoybacteria bacterium RIFCSPHIGHO2_01_FULL_39_19	0	1	1	0	0
OHB62538.1	30S ribosomal protein S8	Planctomycetes bacterium RBG_13_50_24	1	0	0	1	0
OHB78143.1	30S ribosomal protein S8	Planctomycetes bacterium RBG_16_55_9	2	0	0	2	0
OIO40779.1	30S ribosomal protein S8	Candidatus Pacearchaeota archaeon CG1_02_30_18	0	1	0	0	0
OIP28643.1	30S ribosomal protein S8	Dehalococcoidia bacterium CG2_30_46_19	0	0	0	1	0
OQY16338.1	30S ribosomal protein S8	Desulfobacterium sp. 4572_20	1	0	1	0	1
PBO85095.1	30S ribosomal protein S8	Thaumarchaeota archaeon	0	0	0	1	0
RJP20136.1	30S ribosomal protein S8	Candidatus Abyssubacteria bacterium SURF_5 SURF_MAG	1	0	1	1	1
RJP24521.1	30S ribosomal protein S8	Candidatus Omnitrophica bacterium SURF_MAG	1	0	1	1	1
KKK41658.1	30S ribosomal protein S8e	Lokiarchaeum sp. GC14_75	0	0	1	0	0
KKK42752.1	30S ribosomal protein S8e	Lokiarchaeum sp. GC14_75	0	0	1	0	0
KON30469.1	30S ribosomal protein S8e	miscellaneous Crenarchaeota group-15 archaeon DG-45	1	0	1	0	1
KON33016.1	30S ribosomal protein S8e	miscellaneous Crenarchaeota group-6 archaeon AD8-1	0	0	1	1	0
KPV62492.1	30S ribosomal protein S8e	Candidatus Bathyarchaeota archaeon BA1	2	0	0	0	0
KUO39315.1	30S ribosomal protein S8e	Hadesarchaea archaeon DG-33	0	0	0	0	1
KYH40186.1	30S ribosomal protein S8e	Candidatus Bathyarchaeota archaeon B26-2	0	0	0	1	1
OGS50636.1	30S ribosomal protein S8e	Euryarchaeota archaeon RBG_16_68_12	1	0	0	0	0
15sec1B_S1_L001_R1_001_(paired)_trimmed_(paired)_contig_15789_cov=30_37_432_+	30S ribosomal protein S9	Chloroflexi_MAG_NorthAtlantic	6	7	1	6	5
15sec1B_S1_L001_R1_001_(paired)_trimmed_(paired)_contig_16370_cov=23_317_712_+	30S ribosomal protein S9	Chloroflexi_MAG_NorthAtlantic	0	1	1	1	1
15sec1B_S1_L001_R1_001_(paired)_trimmed_(paired)_contig_3675_cov=179_1_335_+	30S ribosomal protein S9	Deltaproteobacteria_MAG_NorthAtlantic_putativeSRB	2	0	2	4	3
15sec1B_S1_L001_R1_001_(paired)_trimmed_(paired)_contig_41446_cov=10_1360_2011_-	30S ribosomal protein S9	Chloroflexi_MAG_NorthAtlantic	0	2	2	2	2
15sec1B_S1_L001_R1_001_(paired)_trimmed_(paired)_contig_9106_cov=28_1412_1807_+	30S ribosomal protein S9	Chloroflexi_MAG_NorthAtlantic	0	1	0	0	0
AFS82252.1	30S ribosomal protein S9	Candidatus Nitrosopumilus sediminis	0	0	1	2	0
KKK46444.1	30S ribosomal protein S9	Lokiarchaeum sp. GC14_75	0	0	3	3	0
KON29679.1	30S ribosomal protein S9	miscellaneous Crenarchaeota group-15 archaeon DG-45	1	0	2	2	1
KON29800.1	30S ribosomal protein S9	miscellaneous Crenarchaeota group archaeon SMTZ1-55	0	0	0	1	0
KON34304.1	30S ribosomal protein S9	miscellaneous Crenarchaeota group-6 archaeon AD8-1	0	0	1	1	0
KPJ52356.1	30S ribosomal protein S9	Dehalococcoidia bacterium DG_18	2	0	1	3	2
KPJ56085.1	30S ribosomal protein S9	Parcubacteria bacterium DG_74_2	0	0	0	1	0
KPV62912.1	30S ribosomal protein S9	Candidatus Bathyarchaeota archaeon BA1	2	0	0	1	1
KUK56131.1	30S ribosomal protein S9	Atribacteria bacterium 34_128	1	0	0	0	1
KUO42183.1	30S ribosomal protein S9	Hadesarchaea archaeon DG-33	0	0	0	0	1
KYH40723.1	30S ribosomal protein S9	Candidatus Bathyarchaeota archaeon B26-2	0	0	0	0	2
OFW53392.1	30S ribosomal protein S9	Actinobacteria bacterium RBG_13_35_12	1	1	1	1	1
OGC42686.1	30S ribosomal protein S9	candidate division WOR-3 bacterium RBG_13_43_14	0	0	1	0	0
OGC89495.1	30S ribosomal protein S9	candidate division Zixibacteria bacterium RBG_16_53_22	0	0	0	1	0
OGD16547.1	30S ribosomal protein S9	Candidatus Aminicenantes bacterium RBG_16_63_14	0	0	0	0	1
OGD20977.1	30S ribosomal protein S9	Candidatus Aminicenantes bacterium RBG_16_63_16	1	0	0	1	0
OGD26859.1	30S ribosomal protein S9	Candidatus Aminicenantes bacterium RBG_13_63_10	1	1	0	1	1
OGD33600.1	30S ribosomal protein S9	Candidatus Aminicenantes bacterium RBG_19FT_COMBO_58_17	0	0	1	0	0
OGJ16888.1	30S ribosomal protein S9	Candidatus Pacearchaeota archaeon RBG_13_33_26	0	1	1	1	0
OGN97808.1	30S ribosomal protein S9	Chloroflexi bacterium RBG_13_51_36	1	1	2	2	2
OGO02790.1	30S ribosomal protein S9	Chloroflexi bacterium RBG_13_54_8	0	0	1	1	0
OGO05109.1	30S ribosomal protein S9	Chloroflexi bacterium RBG_13_56_8	1	0	1	1	1
OGO15323.1	30S ribosomal protein S9	Chloroflexi bacterium RBG_16_48_8	0	0	1	1	0
OGO39391.1	30S ribosomal protein S9	Chloroflexi bacterium RBG_16_57_11	0	0	1	1	0
OGS40897.1	30S ribosomal protein S9	Euryarchaeota archaeon RBG_13_31_8	0	0	1	0	0
OGZ32831.1	30S ribosomal protein S9	Candidatus Portnoybacteria bacterium RBG_13_40_8	0	1	1	0	0
OHB57482.1	30S ribosomal protein S9	Planctomycetes bacterium RBG_13_44_8b	0	0	0	1	0
OHB62670.1	30S ribosomal protein S9	Planctomycetes bacterium RBG_13_60_9	0	0	0	1	0
OIO45973.1	30S ribosomal protein S9	Parcubacteria group bacterium CG1_02_39_15	0	1	0	0	0
OIP26297.1	30S ribosomal protein S9	Dehalococcoidia bacterium CG2_30_46_9	0	1	0	0	0
OQY17514.1	30S ribosomal protein S9	Desulfobacterium sp. 4572_20	1	0	0	0	0
PHR32153.1	30S ribosomal protein S9	Fluviicola sp.	0	0	1	1	0
fig|273063.1.peg.2747	347aa long hypothetical alcohol dehydrogenase	Sulfolobus tokodaii str. 7	0	0	0	0	1
[truncated: 94,253 more rows]

## Sheet: Data S4 MetaP_scaffolds_hybrid
Gene	Description	Taxonomy (best hit)	GS23-GC05-50-70cm	GS23-GC05-253-273cm	GS23-GC06-131-151cm	GS23-GC07-36-56cm	GS23-GC09-118-138cm
Total ORFs	Total ORFs	Total ORFs	96538	58425	108556	153847	100100
KKK41743.1	(-)-trans-carveol dehydrogenase	Lokiarchaeum sp. GC14_75	0	0	3	1	0
RJP65912.1	(2Fe-2S) ferredoxin domain-containing protein	Candidatus Abyssubacteria bacterium SURF_17 SURF_MAG	0	0	0	1	0
fig|1538.8.peg.2363	(2Fe-2S)-binding	Clostridium ljungdahlii	0	0	0	1	0
fig|592015.5.peg.91	(2Fe-2S)-binding domain protein	Anaerobaculum hydrogeniformans ATCC BAA-1850	0	0	0	1	0
15sec1B_S1_L001_R1_001_(paired)_trimmed_(paired)_contig_18981_cov=8_136_732_+	(2Fe-2S)-binding protein	Deltaproteobacteria_MAG_NorthAtlantic_putativeSRB	1	1	1	2	0
15sec1B_S1_L001_R1_001_(paired)_trimmed_(paired)_contig_29839_cov=5_1_619_+	(2Fe-2S)-binding protein	Deltaproteobacteria_MAG_NorthAtlantic_putativeSRB	0	0	1	0	0
15sec1B_S1_L001_R1_001_(paired)_trimmed_(paired)_contig_3110_cov=55_1_435_+	(2Fe-2S)-binding protein	Atribacteria_MAG_NorthAtlantic	0	0	0	1	2
15sec1B_S1_L001_R1_001_(paired)_trimmed_(paired)_contig_34820_cov=1_1_540_+	(2Fe-2S)-binding protein	Deltaproteobacteria_MAG_NorthAtlantic_putativeSRB	1	0	0	2	0
15sec1B_S1_L001_R1_001_(paired)_trimmed_(paired)_contig_53582_cov=4_1_268_+	(2Fe-2S)-binding protein	Chloroflexi_MAG_NorthAtlantic	0	1	0	0	0
KKM10395.1	(2Fe-2S)-binding protein	Clostridiales bacterium PH28_bin88	0	0	0	0	1
KKM10779.1	(2Fe-2S)-binding protein	Clostridiales bacterium PH28_bin88	0	0	0	1	0
KKM11637.1	(2Fe-2S)-binding protein	Clostridiales bacterium PH28_bin88	0	0	0	1	1
KKM12188.1	(2Fe-2S)-binding protein	Clostridiales bacterium PH28_bin88	0	0	0	0	1
KON29972.1	(2Fe-2S)-binding protein	miscellaneous Crenarchaeota group-15 archaeon DG-45	1	0	2	3	0
KON29975.1	(2Fe-2S)-binding protein	miscellaneous Crenarchaeota group-15 archaeon DG-45	2	0	0	2	0
KPK90458.1	(2Fe-2S)-binding protein	Deltaproteobacteria bacterium SM23_61	1	0	0	0	0
KUO42487.1	(2Fe-2S)-binding protein	Hadesarchaea archaeon YNP_45	1	0	1	0	0
KUO42982.1	(2Fe-2S)-binding protein	Hadesarchaea archaeon YNP_N21	1	0	1	0	0
OEU61965.1	(2Fe-2S)-binding protein	Desulfobacterales bacterium S5133MH16	0	1	1	1	0
OEU64484.1	(2Fe-2S)-binding protein	Desulfobacterales bacterium S5133MH16	0	1	0	0	0
OEU66581.1	(2Fe-2S)-binding protein	Desulfobacterales bacterium PC51MH44	0	0	1	1	1
OFV79756.1	(2Fe-2S)-binding protein	Acidobacteria bacterium RBG_16_64_8	3	1	1	3	0
OFW62451.1	(2Fe-2S)-binding protein	Actinobacteria bacterium RBG_13_63_9	1	2	0	0	0
OGC93700.1	(2Fe-2S)-binding protein	candidate division Zixibacteria bacterium RBG_16_53_22	0	0	0	1	0
OGD16000.1	(2Fe-2S)-binding protein	Candidatus Atribacteria bacterium RBG_19FT_COMBO_35_14	1	1	2	2	0
OGD35512.1	(2Fe-2S)-binding protein	Candidatus Atribacteria bacterium RBG_16_35_8	1	0	0	0	0
OGD36291.1	(2Fe-2S)-binding protein	Candidatus Atribacteria bacterium RBG_16_35_8	0	0	1	2	0
OGD37625.1	(2Fe-2S)-binding protein	Candidatus Atribacteria bacterium RBG_16_35_8	1	0	1	2	0
OGD54872.1	(2Fe-2S)-binding protein	Candidatus Bathyarchaeota archaeon RBG_13_38_9	1	0	0	0	0
OGD55029.1	(2Fe-2S)-binding protein	Candidatus Bathyarchaeota archaeon RBG_13_60_20	1	0	0	0	0
OGF58800.1	(2Fe-2S)-binding protein	Candidatus Fischerbacteria bacterium RBG_13_37_8	3	1	1	5	3
OGL47569.1	(2Fe-2S)-binding protein	Candidatus Schekmanbacteria bacterium RBG_16_38_11	0	0	0	1	1
OGN92204.1	(2Fe-2S)-binding protein	Chloroflexi bacterium RBG_13_50_10	1	4	1	3	1
OGN98039.1	(2Fe-2S)-binding protein	Chloroflexi bacterium RBG_13_51_18	1	0	0	0	1
OGN99211.1	(2Fe-2S)-binding protein	Chloroflexi bacterium RBG_13_51_18	2	1	0	2	0
OGO04233.1	(2Fe-2S)-binding protein	Chloroflexi bacterium RBG_13_54_8	0	1	2	2	1
OGO06324.1	(2Fe-2S)-binding protein	Chloroflexi bacterium RBG_13_56_8b	0	0	0	1	1
OGO07766.1	(2Fe-2S)-binding protein	Chloroflexi bacterium RBG_13_57_8	0	0	0	0	1
OGO21276.1	(2Fe-2S)-binding protein	Chloroflexi bacterium RBG_16_50_9	2	2	0	2	0
OGO25338.1	(2Fe-2S)-binding protein	Chloroflexi bacterium RBG_16_52_11	0	0	0	1	0
OGO26815.1	(2Fe-2S)-binding protein	Chloroflexi bacterium RBG_16_52_11	0	0	2	2	0
OGO28619.1	(2Fe-2S)-binding protein	Chloroflexi bacterium RBG_16_54_18	0	0	1	0	0
OGO35821.1	(2Fe-2S)-binding protein	Chloroflexi bacterium RBG_16_57_11	0	0	1	2	0
OGO39812.1	(2Fe-2S)-binding protein	Chloroflexi bacterium RBG_16_56_8	0	0	1	0	0
OGO46729.1	(2Fe-2S)-binding protein	Chloroflexi bacterium RBG_16_63_12	0	0	2	1	0
OGO59656.1	(2Fe-2S)-binding protein	Chloroflexi bacterium RBG_19FT_COMBO_47_15	1	3	0	3	3
OGO61553.1	(2Fe-2S)-binding protein	Chloroflexi bacterium RBG_19FT_COMBO_48_23	0	0	0	2	1
OGO62841.1	(2Fe-2S)-binding protein	Chloroflexi bacterium RBG_19FT_COMBO_55_16	0	1	3	1	0
OGO64024.1	(2Fe-2S)-binding protein	Chloroflexi bacterium RBG_19FT_COMBO_55_16	0	0	1	0	0
OGO66264.1	(2Fe-2S)-binding protein	Chloroflexi bacterium RBG_19FT_COMBO_55_16	0	0	1	1	0
OGO80131.1	(2Fe-2S)-binding protein	Clostridiales bacterium GWC2_40_7	0	0	0	0	1
OGP29025.1	(2Fe-2S)-binding protein	Deltaproteobacteria bacterium GWA2_57_13	2	1	0	2	3
OGP48605.1	(2Fe-2S)-binding protein	Deltaproteobacteria bacterium RBG_13_51_10	1	0	0	0	0
OGP51526.1	(2Fe-2S)-binding protein	Deltaproteobacteria bacterium RBG_13_43_22	0	0	1	0	0
OGP52508.1	(2Fe-2S)-binding protein	Deltaproteobacteria bacterium RBG_13_51_10	0	0	0	1	0
OGP52658.1	(2Fe-2S)-binding protein	Deltaproteobacteria bacterium RBG_13_52_11	0	2	0	0	0
OGP65402.1	(2Fe-2S)-binding protein	Deltaproteobacteria bacterium RBG_13_47_9	1	0	0	1	1
OGP72769.1	(2Fe-2S)-binding protein	Deltaproteobacteria bacterium RBG_16_49_23	1	0	0	0	0
OGP72918.1	(2Fe-2S)-binding protein	Deltaproteobacteria bacterium RBG_16_49_23	0	0	0	0	2
OGP72923.1	(2Fe-2S)-binding protein	Deltaproteobacteria bacterium RBG_16_49_23	1	0	2	2	1
OGP77215.1	(2Fe-2S)-binding protein	Deltaproteobacteria bacterium RBG_16_49_23	1	0	0	1	0
OGP77601.1	(2Fe-2S)-binding protein	Deltaproteobacteria bacterium RBG_16_49_23	0	0	1	0	0
OGP78636.1	(2Fe-2S)-binding protein	Deltaproteobacteria bacterium RBG_16_49_23	0	0	2	0	0
OGP90096.1	(2Fe-2S)-binding protein	Deltaproteobacteria bacterium RBG_19FT_COMBO_43_11	0	0	1	1	0
OGQ79254.1	(2Fe-2S)-binding protein	Deltaproteobacteria bacterium RIFCSPLOWO2_12_FULL_60_19	1	0	0	1	2
OGR22921.1	(2Fe-2S)-binding protein	Desulfobacterales bacterium RIFOXYA12_FULL_46_15	0	0	0	1	0
OGS39900.1	(2Fe-2S)-binding protein	Euryarchaeota archaeon RBG_13_31_8	0	0	1	2	0
OHE26515.1	(2Fe-2S)-binding protein	Syntrophus sp. RIFOXYC2_FULL_54_9	0	0	0	0	1
OIP68558.1	(2Fe-2S)-binding protein	Candidatus Atribacteria bacterium CG2_30_33_13	0	1	0	0	0
OPX18352.1	(2Fe-2S)-binding protein	Candidatus Omnitrophica bacterium 4484_100	0	0	1	0	0
OPX40125.1	(2Fe-2S)-binding protein	Desulfobacteraceae bacterium 4484_190.1	0	0	1	0	0
PCI60964.1	(2Fe-2S)-binding protein	Kordiimonadales bacterium	0	0	0	0	1
PCJ46095.1	(2Fe-2S)-binding protein	Candidatus Marinimicrobia bacterium	1	0	0	0	0
RJO60582.1	(2Fe-2S)-binding protein	Dehalococcoidia bacterium	0	0	0	0	1
RJO61619.1	(2Fe-2S)-binding protein	Dehalococcoidia bacterium	0	1	0	0	0
RJO62339.1	(2Fe-2S)-binding protein	Dehalococcoidia bacterium	1	1	0	0	0
RJQ58449.1	(2Fe-2S)-binding protein	Desulfobacteraceae bacterium SURF_MAG	1	0	0	0	0
RJQ59766.1	(2Fe-2S)-binding protein	Desulfobacteraceae bacterium SURF_MAG	1	0	2	1	0
RJR41345.1	(2Fe-2S)-binding protein	Desulfobacteraceae bacterium SURF_MAG	0	0	0	1	0
RLI66252.1	(2Fe-2S)-binding protein	Candidatus Thorarchaeota archaeon	0	0	1	0	0
RPJ57346.1	(2Fe-2S)-binding protein	Dehalococcoidia bacterium	0	0	0	1	0
WP_027715401.1	(2Fe-2S)-binding protein	Desulfuromonas sp. TF	1	0	0	0	0
WP_031448830.1	(2Fe-2S)-binding protein	Desulfobacula sp. TS	0	0	0	1	0
WP_051327984.1	(2Fe-2S)-binding protein	Desulfatirhabdium butyrativorans	1	0	0	0	0
WP_053965962.1	(2Fe-2S)-binding protein	Clostridiales bacterium mt11	1	0	0	0	0
WP_066736932.1	(2Fe-2S)-binding protein	Bariatricus massiliensis	0	0	0	1	0
WP_071428956.1	(2Fe-2S)-binding protein	Angelakisella massiliensis	0	0	1	0	0
WP_090722315.1	(2Fe-2S)-binding protein	Atribacteria bacterium JGI 0000014-F07	0	1	1	2	0
OGP58047.1	(2Fe-2S)-binding protein, partial	Deltaproteobacteria bacterium RBG_13_52_11b	0	0	0	1	0
PKP54768.1	(2Fe-2S)-binding protein, partial	Candidatus Atribacteria bacterium HGW-Atribacteria-1	1	2	1	3	1
OLS21173.1	(2Z,6E)-farnesyl diphosphate synthase	Candidatus Thorarchaeota archaeon AB_25	0	0	2	0	0
fig|1045855.3.peg.3037	(3R)-hydroxymyristoyl-	ACP dehydratase (EC 4.2.1.-) [Pseudoxanthomonas spadix BD-a59	0	0	0	0	1
15sec1B_S1_L001_R1_001_(paired)_trimmed_(paired)_contig_13202_cov=5_178_874_-	(4Fe-4S)-binding protein	Chloroflexi_MAG_NorthAtlantic	1	1	1	5	2
15sec1B_S1_L001_R1_001_(paired)_trimmed_(paired)_contig_13602_cov=8_2753_3413_-	(4Fe-4S)-binding protein	Deltaproteobacteria_MAG_NorthAtlantic_putativeSRB	1	0	1	1	0
15sec1B_S1_L001_R1_001_(paired)_trimmed_(paired)_contig_18473_cov=11_2235_3293_+	(4Fe-4S)-binding protein	Chloroflexi_MAG_NorthAtlantic	0	2	2	3	3
15sec1B_S1_L001_R1_001_(paired)_trimmed_(paired)_contig_2676_cov=31_24_884_+	(4Fe-4S)-binding protein	Chloroflexi_MAG_NorthAtlantic	1	4	3	3	1
15sec1B_S1_L001_R1_001_(paired)_trimmed_(paired)_contig_269_cov=120_1356_2255_+	(4Fe-4S)-binding protein	Atribacteria_MAG_NorthAtlantic	0	0	1	0	1
15sec1B_S1_L001_R1_001_(paired)_trimmed_(paired)_contig_270_cov=351_2114_2995_+	(4Fe-4S)-binding protein	Atribacteria_MAG_NorthAtlantic	1	1	2	1	4
15sec1B_S1_L001_R1_001_(paired)_trimmed_(paired)_contig_30766_cov=2_1_329_+	(4Fe-4S)-binding protein	Chloroflexi_MAG_NorthAtlantic	0	2	0	0	0
15sec1B_S1_L001_R1_001_(paired)_trimmed_(paired)_contig_3111_cov=104_5185_6066_+	(4Fe-4S)-binding protein	Atribacteria_MAG_NorthAtlantic	0	0	1	1	0
15sec1B_S1_L001_R1_001_(paired)_trimmed_(paired)_contig_36216_cov=3_1_398_-	(4Fe-4S)-binding protein	Chloroflexi_MAG_NorthAtlantic	0	1	1	1	1
15sec1B_S1_L001_R1_001_(paired)_trimmed_(paired)_contig_49148_cov=4_229_1069_+	(4Fe-4S)-binding protein	Chloroflexi_MAG_NorthAtlantic	2	2	2	3	1
KKM09531.1	(4Fe-4S)-binding protein	Clostridiales bacterium PH28_bin88	1	0	0	1	1
KPA12229.1	(4Fe-4S)-binding protein	Candidatus Magnetomorum sp. HK-1	0	0	0	1	0
KPJ58122.1	(4Fe-4S)-binding protein	Deltaproteobacteria bacterium DG_8	0	1	0	0	0
KPK46325.1	(4Fe-4S)-binding protein	Dehalococcoidia bacterium SM23_28_2	0	0	0	1	0
KPK97903.1	(4Fe-4S)-binding protein	Omnitrophica WOR_2 bacterium SM23_72	0	0	0	1	0
KXH71731.1	(4Fe-4S)-binding protein	Candidatus Thorarchaeota archaeon SMTZ1-45	0	0	2	0	0
KXH71771.1	(4Fe-4S)-binding protein	Candidatus Thorarchaeota archaeon SMTZ1-45	0	0	1	0	0
ODS38819.1	(4Fe-4S)-binding protein	Candidatus Altiarchaeales archaeon WOR_SM1_79	1	0	0	1	2
OEU56421.1	(4Fe-4S)-binding protein	Desulfobacterales bacterium C00003106	0	0	0	1	0
OEU63385.1	(4Fe-4S)-binding protein	Desulfobacterales bacterium S5133MH16	1	0	1	0	0
OGD37096.1	(4Fe-4S)-binding protein	Candidatus Atribacteria bacterium RBG_16_35_8	0	0	0	0	3
OGN89601.1	(4Fe-4S)-binding protein	Chloroflexi bacterium RBG_13_48_10	0	0	1	1	0
OGN96725.1	(4Fe-4S)-binding protein	Chloroflexi bacterium RBG_13_51_36	2	4	2	3	4
OGN96734.1	(4Fe-4S)-binding protein	Chloroflexi bacterium RBG_13_51_36	0	1	2	2	3
OGO19706.1	(4Fe-4S)-binding protein	Chloroflexi bacterium RBG_16_50_9	2	5	0	1	0
OGO51204.1	(4Fe-4S)-binding protein	Chloroflexi bacterium RBG_16_68_14	0	1	1	0	0
OGP89109.1	(4Fe-4S)-binding protein	Deltaproteobacteria bacterium RBG_16_48_10	0	0	0	0	1
OGP97713.1	(4Fe-4S)-binding protein	Deltaproteobacteria bacterium RBG_19FT_COMBO_46_9	0	0	0	0	1
OGQ49164.1	(4Fe-4S)-binding protein	Deltaproteobacteria bacterium RIFCSPLOWO2_02_FULL_57_26	0	0	1	1	0
OGQ83793.1	(4Fe-4S)-binding protein	Deltaproteobacteria bacterium RIFCSPLOWO2_12_FULL_60_19	0	0	0	1	0
OGX15011.1	(4Fe-4S)-binding protein	Omnitrophica WOR_2 bacterium RBG_13_41_10	0	0	0	1	0
OGX15012.1	(4Fe-4S)-binding protein	Omnitrophica WOR_2 bacterium RBG_13_41_10	1	0	1	0	0
OGX17898.1	(4Fe-4S)-binding protein	Omnitrophica WOR_2 bacterium RBG_13_44_8b	0	0	1	3	1
OHE59756.1	(4Fe-4S)-binding protein	Thermodesulfovibrio sp. RBG_19FT_COMBO_42_12	0	0	0	0	1
OIO33726.1	(4Fe-4S)-binding protein	Candidatus Omnitrophica bacterium CG1_02_41_171	0	0	1	0	1
OIO33727.1	(4Fe-4S)-binding protein	Candidatus Omnitrophica bacterium CG1_02_41_171	1	0	0	1	1
OIP26085.1	(4Fe-4S)-binding protein	Dehalococcoidia bacterium CG2_30_46_19	0	0	1	2	1
OIP27038.1	(4Fe-4S)-binding protein	Dehalococcoidia bacterium CG2_30_46_9	1	5	3	3	1
OIP42819.1	(4Fe-4S)-binding protein	Desulfobacteraceae bacterium CG2_30_51_40	0	0	2	0	0
OIP69160.1	(4Fe-4S)-binding protein	Candidatus Atribacteria bacterium CG2_30_33_13	1	2	2	2	1
OPX33876.1	(4Fe-4S)-binding protein	Desulfobacteraceae bacterium 4484_190.2	0	0	1	0	0
OQW99302.1	(4Fe-4S)-binding protein	Desulfobacteraceae bacterium A6	0	0	1	0	0
OQX81583.1	(4Fe-4S)-binding protein	Candidatus Omnitrophica bacterium 4484_70.1	1	0	0	0	2
OQY14864.1	(4Fe-4S)-binding protein	Desulfobacterium sp. 4572_20	0	0	1	0	0
OQY14865.1	(4Fe-4S)-binding protein	Desulfobacterium sp. 4572_20	0	0	1	0	0
OQY45585.1	(4Fe-4S)-binding protein	Desulfobacteraceae bacterium 4572_87	0	1	0	0	0
RJO63623.1	(4Fe-4S)-binding protein	Candidatus Omnitrophica bacterium SURF_MAG	1	0	0	0	0
RJP34067.1	(4Fe-4S)-binding protein	Actinobacteria bacterium SURF_MAG	0	0	0	1	0
RJP49494.1	(4Fe-4S)-binding protein	Anaerolineaceae bacterium SURF_MAG	0	0	1	1	0
RJQ39302.1	(4Fe-4S)-binding protein	Anaerolineaceae bacterium SURF_MAG	0	0	1	2	0
RJR21647.1	(4Fe-4S)-binding protein	Desulfobacteraceae bacterium SURF_MAG	1	1	0	1	2
RJX32686.1	(4Fe-4S)-binding protein	Desulfarculus sp. SURF_MAG	2	1	4	2	1
RLI59731.1	(4Fe-4S)-binding protein	Candidatus Thorarchaeota archaeon	0	0	1	0	0
RLI61688.1	(4Fe-4S)-binding protein	Candidatus Thorarchaeota archaeon	1	0	0	0	0
KPJ51668.1	(4Fe-4S)-binding protein, partial	Dehalococcoidia bacterium DG_18	1	2	2	3	1
PKP54720.1	(4Fe-4S)-binding protein, partial	Candidatus Atribacteria bacterium HGW-Atribacteria-1	0	0	1	0	0
KKQ64850.1	(Cytosine-5-)-methyltransferase protein	Candidatus Daviesbacteria bacterium GW2011_GWA2_38_24	0	0	0	1	0
KKR33875.1	(Cytosine-5-)-methyltransferase protein	Candidatus Falkowbacteria bacterium GW2011_GWF2_39_8	0	0	1	0	0
KKW44902.1	(Cytosine-5-)-methyltransferase protein, partial	Parcubacteria group bacterium GW2011_GWB1_56_8	1	0	0	2	0
KPJ54747.1	(dimethylallyl)adenosine tRNA methylthiotransferase	Dehalococcoidia bacterium DG_18	5	0	4	5	3
15sec1B_S1_L001_R1_001_(paired)_trimmed_(paired)_contig_9567_cov=31_1_995_-	(Dimethylallyl)adenosine tRNA methylthiotransferase MiaB	Atribacteria_MAG_NorthAtlantic	0	0	0	2	0
KKK42981.1	(Dimethylallyl)adenosine tRNA methylthiotransferase MiaB	Lokiarchaeum sp. GC14_75	0	0	5	4	2
KKK46261.1	(Dimethylallyl)adenosine tRNA methylthiotransferase MiaB	Lokiarchaeum sp. GC14_75	0	0	1	2	0
KUK54958.1	(Dimethylallyl)adenosine tRNA methylthiotransferase MiaB	Atribacteria bacterium 34_128	1	1	1	0	0
OLS18791.1	(Dimethylallyl)adenosine tRNA methylthiotransferase MiaB	Candidatus Odinarchaeota archaeon LCB_4	0	0	0	0	1
OLS20504.1	(Dimethylallyl)adenosine tRNA methylthiotransferase MiaB	Candidatus Thorarchaeota archaeon AB_25	0	0	1	0	0
OLS31466.1	(Dimethylallyl)adenosine tRNA methylthiotransferase MiaB	Candidatus Thorarchaeota archaeon AB_25	0	0	1	0	0
KKK40974.1	(Dimethylallyl)adenosine tRNA methylthiotransferase MiaB, partial	Lokiarchaeum sp. GC14_75	0	0	0	1	0
KPK24188.1	(dimethylallyl)adenosine tRNA methylthiotransferase, partial	Dehalococcoidia bacterium SG8_51_3	1	0	1	2	0
15sec1B_S1_L001_R1_001_(paired)_trimmed_(paired)_contig_10026_cov=9_411_695_+	(Fe-S)-binding protein	Deltaproteobacteria_MAG_NorthAtlantic_putativeSRB	1	1	0	1	0
15sec1B_S1_L001_R1_001_(paired)_trimmed_(paired)_contig_10862_cov=24_3329_3736_+	(Fe-S)-binding protein	Deltaproteobacteria_MAG_NorthAtlantic_putativeSRB	2	2	1	2	2
KPJ51690.1	(Fe-S)-binding protein	Dehalococcoidia bacterium DG_18	1	0	1	2	0
KPK19448.1	(Fe-S)-binding protein	Dehalococcoidia bacterium SG8_51_3	1	0	1	2	1
KPK96539.1	(Fe-S)-binding protein	Omnitrophica WOR_2 bacterium SM23_72	0	0	1	1	0
KPQ42012.1	(Fe-S)-binding protein	Candidatus Methanoperedens sp. BLZ1	0	0	0	1	0
OEU63918.1	(Fe-S)-binding protein	Desulfobacterales bacterium PC51MH44	0	0	1	0	0
OEU64606.1	(Fe-S)-binding protein	Desulfobacterales bacterium S5133MH16	2	0	1	0	0
OEU81681.1	(Fe-S)-binding protein	Desulfobacterales bacterium C00003060	0	0	1	0	0
OGN92447.1	(Fe-S)-binding protein	Chloroflexi bacterium RBG_13_50_10	1	1	3	3	3
OGN98629.1	(Fe-S)-binding protein	Chloroflexi bacterium RBG_13_51_18	0	1	0	1	0
OGO00470.1	(Fe-S)-binding protein	Chloroflexi bacterium RBG_13_51_52	0	1	0	0	0
OGO03430.1	(Fe-S)-binding protein	Chloroflexi bacterium RBG_13_52_14	0	0	1	1	1
OGO06284.1	(Fe-S)-binding protein	Chloroflexi bacterium RBG_13_56_8b	3	2	2	6	2
OGO07688.1	(Fe-S)-binding protein	Chloroflexi bacterium RBG_13_57_8	0	2	0	2	2
OGO08217.1	(Fe-S)-binding protein	Chloroflexi bacterium RBG_13_60_13	1	0	0	1	0
OGO17721.1	(Fe-S)-binding protein	Chloroflexi bacterium RBG_16_50_11	0	1	0	0	0
OGO42801.1	(Fe-S)-binding protein	Chloroflexi bacterium RBG_16_60_22	0	1	0	1	0
OGU59055.1	(Fe-S)-binding protein	Ignavibacteria bacterium RBG_13_36_8	0	0	0	1	0
OIP27212.1	(Fe-S)-binding protein	Dehalococcoidia bacterium CG2_30_46_9	0	2	1	0	1
OQX66169.1	(Fe-S)-binding protein	Desulfococcus sp. 4484_242	1	0	0	0	1
OQY16114.1	(Fe-S)-binding protein	Desulfobacterium sp. 4572_20	0	0	1	0	0
OQY58847.1	(Fe-S)-binding protein	Desulfobacteraceae bacterium 4572_88	0	0	1	0	0
PIW12587.1	(Fe-S)-binding protein	Candidatus Atribacteria bacterium CG17_big_fil_post_rev_8_21_14_2_50_34_11	0	0	0	1	0
RCU59777.1	(Fe-S)-binding protein	ANME-2 cluster archaeon	0	0	1	0	0
RDE15497.1	(Fe-S)-binding protein	Candidatus Thorarchaeota archaeon	0	0	1	1	0
RDE17614.1	(Fe-S)-binding protein	Candidatus Thorarchaeota archaeon	0	0	1	1	0
RJO74527.1	(Fe-S)-binding protein	Myxococcales bacterium SURF_MAG	1	0	0	1	0
RJP26328.1	(Fe-S)-binding protein	Actinobacteria bacterium SURF_MAG	1	0	1	1	1
RJP26839.1	(Fe-S)-binding protein	Actinobacteria bacterium SURF_MAG	0	0	1	0	0
RJP46698.1	(Fe-S)-binding protein	Anaerolineaceae bacterium SURF_MAG	0	1	1	0	0
RJP51688.1	(Fe-S)-binding protein	Anaerolineaceae bacterium SURF_MAG	0	0	0	1	0
RJP55985.1	(Fe-S)-binding protein	Anaerolineaceae bacterium SURF_MAG	0	1	1	0	0
RJP56073.1	(Fe-S)-binding protein	Deltaproteobacteria bacterium SURF_MAG	0	0	0	0	1
RJP56745.1	(Fe-S)-binding protein	Deltaproteobacteria bacterium SURF_MAG	1	0	0	0	0
RJP73499.1	(Fe-S)-binding protein	candidate division Zixibacteria bacterium SURF_MAG	0	0	0	1	0
RJQ36460.1	(Fe-S)-binding protein	Dehalococcoidia bacterium	6	0	0	4	1
RJQ37883.1	(Fe-S)-binding protein	Dehalococcoidia bacterium	2	0	0	2	0
RJQ37986.1	(Fe-S)-binding protein	Dehalococcoidia bacterium	0	1	0	1	1
RJQ39962.1	(Fe-S)-binding protein	Dehalococcoidia bacterium	0	0	0	1	1
RJQ67650.1	(Fe-S)-binding protein	Desulfobacteraceae bacterium SURF_MAG	0	1	0	0	1
RJR17992.1	(Fe-S)-binding protein	Desulfobacteraceae bacterium SURF_MAG	0	0	0	1	0
RJR19930.1	(Fe-S)-binding protein	Nitrospiraceae bacterium SURF_MAG	1	0	0	0	0
RJR25545.1	(Fe-S)-binding protein	Desulfobacteraceae bacterium SURF_MAG	1	0	0	0	1
RJR27072.1	(Fe-S)-binding protein	Desulfobacteraceae bacterium SURF_MAG	1	0	0	2	1
RJR27277.1	(Fe-S)-binding protein	Desulfobacteraceae bacterium SURF_MAG	0	0	0	1	0
RJR28880.1	(Fe-S)-binding protein	Desulfobacteraceae bacterium SURF_MAG	0	0	0	1	0
RJR28882.1	(Fe-S)-binding protein	Desulfobacteraceae bacterium SURF_MAG	0	0	2	0	0
RJR48550.1	(Fe-S)-binding protein	Desulfobacteraceae bacterium SURF_MAG	0	0	0	0	1
RJX32687.1	(Fe-S)-binding protein	Desulfarculus sp. SURF_MAG	1	1	0	0	3
RJX34474.1	(Fe-S)-binding protein	Desulfarculus sp. SURF_MAG	0	1	0	0	0
RPJ54853.1	(Fe-S)-binding protein	Dehalococcoidia bacterium	3	0	1	2	1
KPQ41825.1	(Fe-S)-binding protein, partial	Candidatus Methanoperedens sp. BLZ1	0	0	1	0	0
RJP40818.1	(Fe-S)-binding protein, partial	Desulfobacteraceae bacterium SURF_MAG	0	0	1	0	0
WP_014406077.1	(Fe-S)-cluster assembly protein	Methanocella conradii	0	1	0	0	0
ENO11915.1	(NiFe) hydrogenase maturation protein HypF	Thermoplasmatales archaeon SCGC AB-539-C06	1	0	2	2	0
KPV62021.1	(NiFe) hydrogenase maturation protein HypF	Candidatus Bathyarchaeota archaeon BA2	6	0	2	2	5
15sec1B_S1_L001_R1_001_(paired)_trimmed_(paired)_contig_13542_cov=15_855_1659_-	(p)ppGpp synthetase	Chloroflexi_MAG_NorthAtlantic	0	3	1	1	2
15sec1B_S1_L001_R1_001_(paired)_trimmed_(paired)_contig_19482_cov=137_103_2334_-	(p)ppGpp synthetase	Chloroflexi_MAG_NorthAtlantic	29	22	11	30	17
KPK21673.1	(p)ppGpp synthetase	Dehalococcoidia bacterium SM23_28_1	1	0	0	2	3
KPK47066.1	(p)ppGpp synthetase	Dehalococcoidia bacterium SM23_28_2	0	0	0	1	0
OGD14594.1	(p)ppGpp synthetase	Candidatus Atribacteria bacterium RBG_19FT_COMBO_35_14	0	1	0	1	0
OGN91322.1	(p)ppGpp synthetase	Chloroflexi bacterium RBG_13_48_17	1	0	0	1	0
OGN98093.1	(p)ppGpp synthetase	Chloroflexi bacterium RBG_13_51_36	3	6	8	5	8
OGO12901.1	(p)ppGpp synthetase	Chloroflexi bacterium RBG_16_47_49	0	0	4	3	0
OGO34286.1	(p)ppGpp synthetase	Chloroflexi bacterium RBG_16_54_18	0	0	2	0	0
OGO34657.1	(p)ppGpp synthetase	Chloroflexi bacterium RBG_16_54_18	0	0	1	1	0
OGO47835.1	(p)ppGpp synthetase	Chloroflexi bacterium RBG_16_64_32	1	1	3	2	1
OGO69566.1	(p)ppGpp synthetase	Chloroflexi bacterium RBG_19FT_COMBO_62_14	0	1	1	1	0
OHD76912.1	(p)ppGpp synthetase	Spirochaetes bacterium RBG_16_67_19	0	0	0	1	0
OIP26818.1	(p)ppGpp synthetase	Dehalococcoidia bacterium CG2_30_46_19	0	0	0	1	0
OIP28044.1	(p)ppGpp synthetase	Dehalococcoidia bacterium CG2_30_46_9	1	0	0	0	0
OPL10729.1	(p)ppGpp synthetase	delta proteobacterium ML8_D	6	0	2	5	5
OQY40279.1	(p)ppGpp synthetase	Candidatus Atribacteria bacterium 4572_76	0	0	1	0	0
15sec1B_S1_L001_R1_001_(paired)_trimmed_(paired)_contig_22934_cov=9_1_270_-	(p)ppGpp synthetase, partial	Chloroflexi_MAG_NorthAtlantic	1	1	0	0	1
15sec1B_S1_L001_R1_001_(paired)_trimmed_(paired)_contig_32578_cov=13_1_665_-	(p)ppGpp synthetase, partial	Chloroflexi_MAG_NorthAtlantic	0	0	0	0	1
15sec1B_S1_L001_R1_001_(paired)_trimmed_(paired)_contig_8150_cov=9559_650_1102_+	(p)ppGpp synthetase, partial	Chloroflexi_MAG_NorthAtlantic	0	2	0	0	0
OFW53055.1	(p)ppGpp synthetase, partial	Actinobacteria bacterium RBG_13_35_12	1	2	1	2	1
OGO21712.1	(p)ppGpp synthetase, partial	Chloroflexi bacterium RBG_16_51_9	1	0	0	0	0
KPV62587.1	(Protein ADP-ribosylglutamate) hydrolase	Candidatus Bathyarchaeota archaeon BA2	2	0	0	0	0
fig|1121335.3.peg.2731	(R)-2-hydroxyacid dehydrogenase, similar to L-sulfolactate dehydrogenase (EC 1.1.1.272)	Clostridium stercorarium subsp. stercorarium DSM 8532	0	0	1	0	0
fig|272844.1.peg.897	(R)-2-hydroxyacid dehydrogenase, similar to L-sulfolactate dehydrogenase (EC 1.1.1.272)	Pyrococcus abyssi GE5	1	0	0	0	1
fig|521045.3.peg.504	(R)-2-hydroxyacid dehydrogenase, similar to L-sulfolactate dehydrogenase (EC 1.1.1.272)	Kosmotoga olearia TBF 19.5.1	1	0	0	0	0
fig|335543.6.peg.3354	(R)-2-hydroxyglutaryl-CoA dehydratase beta-subunit (EC 4.2.1.-)	Syntrophobacter fumaroxidans MPOB	0	0	0	0	1
GAE90138.1	(R)-citramalate synthase	[Clostridium straminisolvens JCM 21531	0	0	1	0	0
OLS13203.1	(R)-citramalate synthase	Candidatus Lokiarchaeota archaeon CR_4	0	0	1	3	1
15sec1B_S1_L001_R1_001_(paired)_trimmed_(paired)_contig_20748_cov=5_37_758_+	(R)-citramalate synthase (EC 2.3.1.182)	Deltaproteobacteria_MAG_NorthAtlantic_putativeSRB	0	1	0	0	0
fig|555088.4.peg.1956	(R)-citramalate synthase (EC 2.3.1.182)	Dethiobacter alkaliphilus AHT 1	0	1	0	0	0
fig|590168.4.peg.341	(R)-citramalate synthase (EC 2.3.1.182)	Thermotoga naphthophila RKU-10	0	1	0	1	1
fig|717606.6.peg.179	(R)-citramalate synthase (EC 2.3.1.182)	Paenibacillus curdlanolyticus YK9	0	0	1	0	0
KPV61724.1	(R)-citramalate synthase CimA	Candidatus Bathyarchaeota archaeon BA2	1	0	0	0	1
PPA78569.1	(R)-citramalate synthase CimA	ANME-2 cluster archaeon HR1	1	1	0	0	0
OLS28593.1	(R)-specific enoyl-CoA hydratase	Candidatus Thorarchaeota archaeon AB_25	0	0	1	0	0
KKK42872.1	(R)-stereoselective amidase	Lokiarchaeum sp. GC14_75	0	0	5	4	0
15sec1B_S1_L001_R1_001_(paired)_trimmed_(paired)_contig_2491_cov=106_272_1456_+	(R,R)-butanediol dehydrogenase / meso-butanediol dehydrogenase / diacetyl reductase	Atribacteria_MAG_NorthAtlantic	1	2	4	4	0
15sec1B_S1_L001_R1_001_(paired)_trimmed_(paired)_contig_45779_cov=6_1_1037_+	(R,R)-butanediol dehydrogenase / meso-butanediol dehydrogenase / diacetyl reductase	Atribacteria_MAG_NorthAtlantic	1	0	2	4	0
15sec1B_S1_L001_R1_001_(paired)_trimmed_(paired)_contig_511_cov=83_9433_10626_-	(R,R)-butanediol dehydrogenase / meso-butanediol dehydrogenase / diacetyl reductase	Atribacteria_MAG_NorthAtlantic	3	0	4	6	2
KYH42842.1	(zinc) transport protein(ABC transporter, ATP-binding protein)	Candidatus Bathyarchaeota archaeon B63	0	0	1	1	0
fig|357808.3.peg.1730	/ Glutamine transport system permease protein GlnP (TC 3.A.1.3.2)	Roseiflexus sp. RS-1	0	0	1	1	0
AJW70034.1	1-(5-phosphoribosyl)-5-	(5-phosphoribosylamino)methylideneamino imidazole-4-carboxamide isomerase [Candidatus Nitrosopumilus adriaticus	0	0	0	1	0
EIJ65626.1	1-(5-phosphoribosyl)-5-	(5-phosphoribosylamino)methylideneaminoimidazole-4-carboxamide isomerase [Candidatus Nitrosopumilus salaria BD31	0	0	1	0	0
KKK42564.1	1-(5-phosphoribosyl)-5-	(5-phosphoribosylamino)methylideneamino imidazole-4-carboxamide isomerase [Lokiarchaeum sp. GC14_75	0	0	4	2	1
KYH38694.1	1-(5-phosphoribosyl)-5-	(5-phosphoribosylamino)methylideneamino imidazole-4-carboxamide isomerase [Candidatus Bathyarchaeota archaeon B25	0	0	1	0	0
OEU84432.1	1-(5-phosphoribosyl)-5-	(5-phosphoribosylamino)methylideneaminoimidazole-4-carboxamide isomerase [Desulfobacterales bacterium S5133MH4	0	0	1	0	1
OFW53612.1	1-(5-phosphoribosyl)-5-	(5-phosphoribosylamino)methylideneaminoimidazole-4-carboxamide isomerase [Actinobacteria bacterium RBG_13_35_12	1	2	1	1	1
OGD35378.1	1-(5-phosphoribosyl)-5-	(5-phosphoribosylamino)methylideneaminoimidazole-4-carboxamide isomerase [Candidatus Atribacteria bacterium RBG_16_35_8	0	0	1	1	0
OGL47344.1	1-(5-phosphoribosyl)-5-	(5-phosphoribosylamino)methylideneaminoimidazole-4-carboxamide isomerase [Candidatus Schekmanbacteria bacterium RBG_16_38_10	0	0	0	1	0
OGN91284.1	1-(5-phosphoribosyl)-5-	(5-phosphoribosylamino)methylideneaminoimidazole-4-carboxamide isomerase [Chloroflexi bacterium RBG_13_50_10	0	1	0	0	0
OGO02895.1	1-(5-phosphoribosyl)-5-	(5-phosphoribosylamino)methylideneaminoimidazole-4-carboxamide isomerase, partial [Chloroflexi bacterium RBG_13_54_8	1	0	1	0	1
OGO02964.1	1-(5-phosphoribosyl)-5-	(5-phosphoribosylamino)methylideneaminoimidazole-4-carboxamide isomerase [Chloroflexi bacterium RBG_13_52_14	0	0	2	2	0
OGO03326.1	1-(5-phosphoribosyl)-5-	(5-phosphoribosylamino)methylideneaminoimidazole-4-carboxamide isomerase [Chloroflexi bacterium RBG_13_53_26	1	1	0	2	0
OGO18238.1	1-(5-phosphoribosyl)-5-	(5-phosphoribosylamino)methylideneaminoimidazole-4-carboxamide isomerase, partial [Chloroflexi bacterium RBG_16_50_11	0	0	0	1	0
OGO39787.1	1-(5-phosphoribosyl)-5-	(5-phosphoribosylamino)methylideneaminoimidazole-4-carboxamide isomerase [Chloroflexi bacterium RBG_16_57_8	0	0	0	0	1
OGO41697.1	1-(5-phosphoribosyl)-5-	(5-phosphoribosylamino)methylideneaminoimidazole-4-carboxamide isomerase [Chloroflexi bacterium RBG_16_58_8	0	0	0	1	0
OGO45104.1	1-(5-phosphoribosyl)-5-	(5-phosphoribosylamino)methylideneaminoimidazole-4-carboxamide isomerase [Chloroflexi bacterium RBG_16_60_22	0	0	0	1	0
OGO49134.1	1-(5-phosphoribosyl)-5-	(5-phosphoribosylamino)methylideneaminoimidazole-4-carboxamide isomerase [Chloroflexi bacterium RBG_16_64_32	0	1	1	0	0
OHB56343.1	1-(5-phosphoribosyl)-5-	(5-phosphoribosylamino)methylideneaminoimidazole-4-carboxamide isomerase [Planctomycetes bacterium RBG_13_44_8b	1	0	0	2	0
OHB80595.1	1-(5-phosphoribosyl)-5-	(5-phosphoribosylamino)methylideneaminoimidazole-4-carboxamide isomerase [Planctomycetes bacterium RBG_16_55_9	2	0	0	2	0
OIP26548.1	1-(5-phosphoribosyl)-5-	(5-phosphoribosylamino)methylideneaminoimidazole-4-carboxamide isomerase [Dehalococcoidia bacterium CG2_30_46_19	1	4	5	6	2
OQY15903.1	1-(5-phosphoribosyl)-5-	(5-phosphoribosylamino)methylideneaminoimidazole-4-carboxamide isomerase [Desulfobacterium sp. 4572_20	1	0	0	0	1
PBO84762.1	1-(5-phosphoribosyl)-5-	(5-phosphoribosylamino)methylideneaminoimidazole-4-carboxamide isomerase [Thaumarchaeota archaeon	1	0	0	1	0
PCI23718.1	1-(5-phosphoribosyl)-5-	(5-phosphoribosylamino)methylideneaminoimidazole-4-carboxamide isomerase [Thiotrichales bacterium	0	0	1	0	0
PCJ35480.1	1-(5-phosphoribosyl)-5-	(5-phosphoribosylamino)methylideneaminoimidazole-4-carboxamide isomerase [Cellvibrionales bacterium	0	0	0	0	1
SCG85269.1	1-(5-phosphoribosyl)-5-	(5-phosphoribosylamino)methylideneamino imidazole-4-carboxamide isomerase [Methanobacterium congolense	0	0	0	1	0
SNB47793.1	1-(5-phosphoribosyl)-5-	(5-phosphoribosylamino)methylideneamino imidazole-4-carboxamide isomerase [Geobacter sp. DSM 9736	0	0	1	0	0
WP_020875211.1	1-(5-phosphoribosyl)-5-	(5-phosphoribosylamino)methylideneaminoimidazole-4-carboxamide isomerase [Desulfococcus multivorans	1	0	0	0	0
WP_028320632.1	1-(5-phosphoribosyl)-5-	(5-phosphoribosylamino)methylideneaminoimidazole-4-carboxamide isomerase [Desulfatiglans anilini	1	0	0	0	0
OEU47809.1	1-(5-phosphoribosyl)-5-((5-phosphoribosylamino)methylideneamino)imidazole-4-carboxamide isomerase, partial	Desulfobacterales bacterium S3730MH5	0	0	0	1	0
15sec1B_S1_L001_R1_001_(paired)_trimmed_(paired)_contig_15484_cov=15_553_1278_+	1-(5-phosphoribosyl)-5-(5-phosphoribosylamino)methylideneaminoimidazole-4-carboxamide isomerase	Deltaproteobacteria_MAG_NorthAtlantic_putativeSRB	1	1	2	2	1
15sec1B_S1_L001_R1_001_(paired)_trimmed_(paired)_contig_22456_cov=4_1_833_-	1-(5-phosphoribosyl)-5-(5-phosphoribosylamino)methylideneaminoimidazole-4-carboxamide isomerase	Deltaproteobacteria_MAG_NorthAtlantic_putativeSRB	1	0	0	0	1
ABX12233.1	1-(5-phosphoribosyl)-5-amino-4-imidazole-carboxylate (AIR) carboxylase	Nitrosopumilus maritimus SCM1	0	0	1	0	0
AFS80213.1	1-(5-phosphoribosyl)-5-amino-4-imidazole-carboxylate (AIR) carboxylase	Candidatus Nitrosopumilus koreensis AR1	0	0	1	1	0
15sec1B_S1_L001_R1_001_(paired)_trimmed_(paired)_contig_8521_cov=30_1_966_-	1-(5-phosphoribosyl)-5-amino-4-imidazole-carboxylate carboxylase	Atribacteria_MAG_NorthAtlantic	1	1	1	2	2
KPK21733.1	1-(5-phosphoribosyl)-5-amino-4-imidazole-carboxylate carboxylase	Dehalococcoidia bacterium SM23_28_1	0	0	0	1	1
KPK47768.1	1-(5-phosphoribosyl)-5-amino-4-imidazole-carboxylate carboxylase	Dehalococcoidia bacterium SM23_28_2	0	0	1	1	0
OEU63285.1	1-(5-phosphoribosyl)-5-amino-4-imidazole-carboxylate carboxylase	Desulfobacterales bacterium S5133MH16	1	0	0	0	0
OEU76806.1	1-(5-phosphoribosyl)-5-amino-4-imidazole-carboxylate carboxylase	Desulfobacterales bacterium C00003060	1	0	0	0	0
OEU84858.1	1-(5-phosphoribosyl)-5-amino-4-imidazole-carboxylate carboxylase	Desulfobacterales bacterium S5133MH4	0	0	0	0	1
OGC89305.1	1-(5-phosphoribosyl)-5-amino-4-imidazole-carboxylate carboxylase	candidate division Zixibacteria bacterium RBG_16_53_22	0	0	0	1	0
OGD12218.1	1-(5-phosphoribosyl)-5-amino-4-imidazole-carboxylate carboxylase	Candidatus Aminicenantes bacterium RBG_13_62_12	0	0	0	1	1
OGD16661.1	1-(5-phosphoribosyl)-5-amino-4-imidazole-carboxylate carboxylase	Candidatus Atribacteria bacterium RBG_19FT_COMBO_35_14	0	1	0	0	0
OGD20210.1	1-(5-phosphoribosyl)-5-amino-4-imidazole-carboxylate carboxylase	Candidatus Aminicenantes bacterium RBG_13_59_9	1	1	2	0	1
OGD20533.1	1-(5-phosphoribosyl)-5-amino-4-imidazole-carboxylate carboxylase	Candidatus Aminicenantes bacterium RBG_16_63_16	1	0	1	1	0
OGO04254.1	1-(5-phosphoribosyl)-5-amino-4-imidazole-carboxylate carboxylase	Chloroflexi bacterium RBG_13_54_8	1	0	0	0	1
OGO06189.1	1-(5-phosphoribosyl)-5-amino-4-imidazole-carboxylate carboxylase	Chloroflexi bacterium RBG_13_54_9	3	0	1	2	4
OGO47808.1	1-(5-phosphoribosyl)-5-amino-4-imidazole-carboxylate carboxylase	Chloroflexi bacterium RBG_16_64_32	0	0	0	1	1
OGP38544.1	1-(5-phosphoribosyl)-5-amino-4-imidazole-carboxylate carboxylase	Deltaproteobacteria bacterium GWD2_42_10	0	1	0	0	0
OGP76918.1	1-(5-phosphoribosyl)-5-amino-4-imidazole-carboxylate carboxylase	Deltaproteobacteria bacterium RBG_16_50_11	1	0	0	0	1
OGP95585.1	1-(5-phosphoribosyl)-5-amino-4-imidazole-carboxylate carboxylase	Deltaproteobacteria bacterium RBG_16_55_12	1	0	0	0	1
OGW82831.1	1-(5-phosphoribosyl)-5-amino-4-imidazole-carboxylate carboxylase	Omnitrophica bacterium RIFCSPLOWO2_01_FULL_45_10	0	1	0	1	0
OHD72162.1	1-(5-phosphoribosyl)-5-amino-4-imidazole-carboxylate carboxylase	Spirochaetes bacterium RBG_16_49_21	1	0	0	1	1
OHE18782.1	1-(5-phosphoribosyl)-5-amino-4-imidazole-carboxylate carboxylase	Syntrophobacterales bacterium GWC2_56_13	0	0	1	1	0
OPX18563.1	1-(5-phosphoribosyl)-5-amino-4-imidazole-carboxylate carboxylase	Candidatus Omnitrophica bacterium 4484_100	0	0	1	0	0
OQX23591.1	1-(5-phosphoribosyl)-5-amino-4-imidazole-carboxylate carboxylase	Desulfobacteraceae bacterium IS3	1	1	1	1	1
PKP55018.1	1-(5-phosphoribosyl)-5-amino-4-imidazole-carboxylate carboxylase	Candidatus Atribacteria bacterium HGW-Atribacteria-1	0	0	1	4	0
WP_027399274.1	1-(5-phosphoribosyl)-5-amino-4-imidazole-carboxylate carboxylase	Anaerovorax odorimutans	0	0	0	1	0
WP_034420761.1	1-(5-phosphoribosyl)-5-amino-4-imidazole-carboxylate carboxylase	Clostridiales bacterium DRI-13	0	0	1	0	0
fig|1211114.3.peg.2761	1,2-dihydroxy-3-keto-5-methylthiopentene dioxygenase (EC 1.13.11.54)	Pseudoxanthomonas sp. GW2	0	0	0	1	1
fig|1129897.3.peg.3277	1,4-alpha-glucan (glycogen) branching enzyme, GH-13-type (EC 2.4.1.18)	Nitrolancetus hollandicus Lb	0	1	0	0	0
KKK44666.1	1,4-alpha-glucan branching enzyme	Lokiarchaeum sp. GC14_75	0	0	1	4	0
OEU78472.1	1,4-alpha-glucan branching enzyme	Desulfobacterales bacterium C00003060	1	0	0	0	3
OGN91993.1	1,4-alpha-glucan branching enzyme	Chloroflexi bacterium RBG_13_50_10	0	1	0	0	0
OGN96677.1	1,4-alpha-glucan branching enzyme	Chloroflexi bacterium RBG_13_51_36	0	0	2	0	0
OGO03924.1	1,4-alpha-glucan branching enzyme	Chloroflexi bacterium RBG_13_53_26	0	1	0	0	0
OHE55571.1	1,4-alpha-glucan branching enzyme	Thermodesulfovibrio sp. RBG_19FT_COMBO_42_12	1	0	0	0	0
KPK15146.1	1,4-beta-xylanase	Myxococcales bacterium SG8_38	0	0	0	1	0
OFY53377.1	1,4-beta-xylanase	Bacteroidetes bacterium RBG_13_46_8	0	1	0	0	0
OHB73791.1	1,4-beta-xylanase	Planctomycetes bacterium RBG_16_55_9	0	0	0	2	0
OGC79966.1	1,4-dihydroxy-2-naphthoate octaprenyltransferase	candidate division Zixibacteria bacterium RBG_16_43_9	1	0	0	0	0
OGO05904.1	1,4-dihydroxy-2-naphthoate octaprenyltransferase	Chloroflexi bacterium RBG_13_56_8	1	0	0	0	1
OGW92665.1	1,4-dihydroxy-2-naphthoate octaprenyltransferase	Omnitrophica bacterium RIFCSPLOWO2_12_FULL_45_13	1	1	1	2	1
OHA14537.1	1,4-dihydroxy-2-naphthoate octaprenyltransferase	Candidatus Sungbacteria bacterium RIFCSPLOWO2_12_FULL_41_11	1	0	0	0	0
OHB64253.1	1,4-dihydroxy-2-naphthoate octaprenyltransferase	Planctomycetes bacterium RBG_13_60_9	2	0	1	5	0
OIO35180.1	1,4-dihydroxy-2-naphthoate octaprenyltransferase	Candidatus Omnitrophica bacterium CG1_02_44_16	1	0	1	0	0
OPX20787.1	1,4-dihydroxy-2-naphthoate octaprenyltransferase	Desulfobacca sp. 4484_104	0	0	0	0	1
OPX36304.1	1,4-dihydroxy-2-naphthoate octaprenyltransferase	Desulfobacteraceae bacterium 4484_190.3	1	0	0	0	0
RAL70725.1	1,4-dihydroxy-2-naphthoate octaprenyltransferase	Dehalococcoides mccartyi	0	1	0	0	0
RDE15050.1	1,4-dihydroxy-2-naphthoate octaprenyltransferase	Candidatus Thorarchaeota archaeon	1	0	1	1	1
RJQ56175.1	1,4-dihydroxy-2-naphthoate octaprenyltransferase	Desulfobacteraceae bacterium SURF_MAG	0	0	1	0	0
15sec1B_S1_L001_R1_001_(paired)_trimmed_(paired)_contig_28567_cov=4_1_636_+	1,4-dihydroxy-2-naphthoate octaprenyltransferase, partial	Chloroflexi_MAG_NorthAtlantic	1	0	0	0	1
OGO23673.1	1,4-dihydroxy-2-naphthoate octaprenyltransferase, partial	Chloroflexi bacterium RBG_16_51_9	2	0	0	1	1
RJP52195.1	1,4-dihydroxy-2-naphthoate polyprenyltransferase	Anaerolineaceae bacterium SURF_MAG	0	0	1	1	0
OIP25873.1	1,4-dihydroxy-2-naphthoyl-CoA synthase	Dehalococcoidia bacterium CG2_30_46_19	0	0	0	1	0
OIP26641.1	1,4-dihydroxy-2-naphthoyl-CoA synthase	Dehalococcoidia bacterium CG2_30_46_9	1	0	0	0	0
PCJ61185.1	1,4-dihydroxy-2-naphthoyl-CoA synthase	Rhodospirillaceae bacterium	1	0	0	0	0
RJP54790.1	1,4-dihydroxy-2-naphthoyl-CoA synthase	Deltaproteobacteria bacterium SURF_MAG	1	0	0	1	1
RJP85136.1	1,4-dihydroxy-2-naphthoyl-CoA synthase	Desulfobacteraceae bacterium SURF_MAG	0	0	0	1	0
OHE21662.1	1,4-dihydroxy-2-naphthoyl-CoA synthase, partial	Syntrophobacterales bacterium RBG_19FT_COMBO_59_10	0	0	1	1	0
ALC14820.1	1,4-dihydroxy-6-naphthoate synthase	Desulfuromonas soudanensis	1	0	0	0	0
RJP58246.1	1,4-dihydroxy-6-naphthoate synthase	Deltaproteobacteria bacterium SURF_MAG	1	0	0	0	0
RJP64520.1	1,4-dihydroxy-6-naphthoate synthase	Candidatus Abyssubacteria bacterium SURF_17 SURF_MAG	0	0	0	1	2
RJQ26297.1	1,4-dihydroxy-6-naphthoate synthase	Peptococcaceae bacterium SURF_MAG	0	0	0	0	1
KKW13781.1	10 kDa chaperonin	Parcubacteria group bacterium GW2011_GWA2_50_10	0	0	0	2	0
fig|7719.3.peg.20113	11 kDa protein	Source:IPI;Acc:IPI00477517 [Ciona intestinalis (sea_squirt)	0	1	0	0	1
fig|7719.3.peg.21418	11 kDa protein	Source:IPI;Acc:IPI00477517 [Ciona intestinalis (sea_squirt)	0	8	0	0	0
fig|7719.3.peg.21527	11 kDa protein	Source:IPI;Acc:IPI00477517 [Ciona intestinalis (sea_squirt)	0	1	0	0	0
fig|1000561.3.peg.424	11.3 kD hypothetical protein	Pseudomonas aeruginosa AES-1R	0	0	1	0	0
fig|7460.5.peg.27242	12 kDa protein	Source:IPI;Acc:IPI00477519 [Apis mellifera (honeybee)	0	1	0	0	0
fig|7719.3.peg.21542	12 kDa protein	Source:IPI;Acc:IPI00477519 [Ciona intestinalis (sea_squirt)	0	1	0	0	0
fig|7719.3.peg.21567	12 kDa protein	Source:IPI;Acc:IPI00477519 [Ciona intestinalis (sea_squirt)	0	1	0	0	0
KPJ76448.1	12,18-didecarboxysiroheme deacetylase	Deltaproteobacteria bacterium SG8_13	0	0	0	0	1
OEU67099.1	12,18-didecarboxysiroheme deacetylase	Desulfobacterales bacterium PC51MH44	0	0	1	0	0
OGO08587.1	12,18-didecarboxysiroheme deacetylase	Chloroflexi bacterium RBG_13_60_13	0	0	0	1	1
OGO45596.1	12,18-didecarboxysiroheme deacetylase	Chloroflexi bacterium RBG_16_64_32	0	0	1	2	0
OGO46878.1	12,18-didecarboxysiroheme deacetylase	Chloroflexi bacterium RBG_16_64_32	0	1	1	2	1
OHB74067.1	12,18-didecarboxysiroheme deacetylase	Planctomycetes bacterium RBG_16_55_9	1	1	0	3	0
OPX39489.1	12,18-didecarboxysiroheme deacetylase	Desulfobacteraceae bacterium 4484_190.1	0	0	0	0	1
OPX40979.1	12,18-didecarboxysiroheme deacetylase	Desulfobacteraceae bacterium 4484_190.3	1	0	0	1	0
OQY15996.1	12,18-didecarboxysiroheme deacetylase	Desulfobacterium sp. 4572_20	0	0	0	0	1
WP_051184520.1	12,18-didecarboxysiroheme deacetylase	Desulfatiglans anilini	0	0	1	1	0
WP_073037246.1	12,18-didecarboxysiroheme deacetylase	Desulfacinum infernum	1	0	0	0	1
fig|868864.3.peg.275	131aa long hypothetical protein	Desulfurobacterium thermolithotrophum DSM 11699	0	0	1	0	0
fig|429009.3.peg.501	136aa long hypothetical transposase	Ammonifex degensii KC4	0	0	0	0	1
fig|190650.1.peg.2241	16 kDa heat shock protein A	Caulobacter crescentus CB15	0	0	0	0	1
fig|190650.1.peg.1824	16S RNA G1207 methylase RsmC	Caulobacter crescentus CB15	0	0	0	1	1
WP_042678987.1	16S rRNA (adenine(1518)-N(6)/adenine(1519)-N(6))-dimethyltransferase	Anaerosalibacter massiliensis	1	0	0	0	0
RJP52590.1	16S rRNA (adenine(1518)-N(6)/adenine(1519)-N(6))-dimethyltransferase RsmA	Anaerolineaceae bacterium SURF_MAG	0	1	0	0	0
'15sec1B_S1_L001_R1_001_(paired)_trimmed_(paired)_contig_10266_cov=58_1_1261_-	16S rRNA (cytidine(1402)-2''-O)-methyltransferase	Atribacteria_MAG_NorthAtlantic'	0	0	0	0	1
'15sec1B_S1_L001_R1_001_(paired)_trimmed_(paired)_contig_21949_cov=9_189_757_-	16S rRNA (cytidine(1402)-2''-O)-methyltransferase	Deltaproteobacteria_MAG_NorthAtlantic_putativeSRB'	1	0	1	1	1
'15sec1B_S1_L001_R1_001_(paired)_trimmed_(paired)_contig_26697_cov=7_129_809_-	16S rRNA (cytidine(1402)-2''-O)-methyltransferase	Chloroflexi_MAG_NorthAtlantic'	5	5	0	4	3
'15sec1B_S1_L001_R1_001_(paired)_trimmed_(paired)_contig_53213_cov=4_1_539_+	16S rRNA (cytidine(1402)-2''-O)-methyltransferase	Chloroflexi_MAG_NorthAtlantic'	0	0	0	1	0
'15sec1B_S1_L001_R1_001_(paired)_trimmed_(paired)_contig_7542_cov=19_2693_3225_+	16S rRNA (cytidine(1402)-2''-O)-methyltransferase	Chloroflexi_MAG_NorthAtlantic'	0	4	1	2	2
OEU63470.1	16S rRNA (cytidine(1402)-2'-O)-methyltransferase	Desulfobacterales bacterium S5133MH16	1	0	0	0	0
OEU79167.1	16S rRNA (cytidine(1402)-2'-O)-methyltransferase	Desulfobacterales bacterium C00003060	0	0	0	0	2
OGC38791.1	16S rRNA (cytidine(1402)-2'-O)-methyltransferase	candidate division WOR-3 bacterium RBG_13_43_14	0	0	1	1	1
OGC83090.1	16S rRNA (cytidine(1402)-2'-O)-methyltransferase	candidate division Zixibacteria bacterium RBG_16_43_9	0	0	0	0	1
OGC90963.1	16S rRNA (cytidine(1402)-2'-O)-methyltransferase	candidate division Zixibacteria bacterium RBG_16_53_22	0	0	0	1	0
OGD23240.1	16S rRNA (cytidine(1402)-2'-O)-methyltransferase	Candidatus Aminicenantes bacterium RBG_13_64_14	1	1	0	1	2
OGD38692.1	16S rRNA (cytidine(1402)-2'-O)-methyltransferase	Candidatus Aminicenantes bacterium RBG_19FT_COMBO_58_17	1	0	2	1	0
OGJ53215.1	16S rRNA (cytidine(1402)-2'-O)-methyltransferase	Candidatus Peregrinibacteria bacterium RIFOXYB2_FULL_41_88	1	0	0	0	0
OGN95162.1	16S rRNA (cytidine(1402)-2'-O)-methyltransferase	Chloroflexi bacterium RBG_13_50_10	2	0	2	1	0
OGN97431.1	16S rRNA (cytidine(1402)-2'-O)-methyltransferase	Chloroflexi bacterium RBG_13_51_36	2	1	6	4	4
OGN98585.1	16S rRNA (cytidine(1402)-2'-O)-methyltransferase	Chloroflexi bacterium RBG_13_51_18	0	0	2	3	1
OGN99366.1	16S rRNA (cytidine(1402)-2'-O)-methyltransferase	Chloroflexi bacterium RBG_13_52_12	6	5	2	8	4
OGN99531.1	16S rRNA (cytidine(1402)-2'-O)-methyltransferase	Chloroflexi bacterium RBG_13_51_52	0	2	0	0	0
OGO00040.1	16S rRNA (cytidine(1402)-2'-O)-methyltransferase	Chloroflexi bacterium RBG_13_52_14	0	0	2	1	0
OGO02528.1	16S rRNA (cytidine(1402)-2'-O)-methyltransferase	Chloroflexi bacterium RBG_13_53_26	1	0	0	1	0
OGO06665.1	16S rRNA (cytidine(1402)-2'-O)-methyltransferase	Chloroflexi bacterium RBG_13_57_8	2	0	0	0	0
OGO17742.1	16S rRNA (cytidine(1402)-2'-O)-methyltransferase	Chloroflexi bacterium RBG_16_48_8	1	0	0	0	0
OGO19090.1	16S rRNA (cytidine(1402)-2'-O)-methyltransferase	Chloroflexi bacterium RBG_16_50_11	2	1	1	3	0
OGO23259.1	16S rRNA (cytidine(1402)-2'-O)-methyltransferase	Chloroflexi bacterium RBG_16_51_9	0	2	0	0	3
OGO29907.1	16S rRNA (cytidine(1402)-2'-O)-methyltransferase	Chloroflexi bacterium RBG_16_56_11	1	1	0	0	0
OGO36090.1	16S rRNA (cytidine(1402)-2'-O)-methyltransferase	Chloroflexi bacterium RBG_16_56_8	1	0	0	2	2
OGO37608.1	16S rRNA (cytidine(1402)-2'-O)-methyltransferase	Chloroflexi bacterium RBG_16_57_11	0	0	1	1	0
OGO45688.1	16S rRNA (cytidine(1402)-2'-O)-methyltransferase	Chloroflexi bacterium RBG_16_60_22	0	0	0	2	0
OGO45873.1	16S rRNA (cytidine(1402)-2'-O)-methyltransferase	Chloroflexi bacterium RBG_16_64_32	0	2	0	0	1
OGO63288.1	16S rRNA (cytidine(1402)-2'-O)-methyltransferase	Chloroflexi bacterium RBG_19FT_COMBO_55_16	0	0	2	1	0
OGO71632.1	16S rRNA (cytidine(1402)-2'-O)-methyltransferase	Chloroflexi bacterium RBG_19FT_COMBO_62_14	0	1	2	0	0
OGP30138.1	16S rRNA (cytidine(1402)-2'-O)-methyltransferase	Deltaproteobacteria bacterium GWC2_42_11	0	0	1	0	0
OGZ35090.1	16S rRNA (cytidine(1402)-2'-O)-methyltransferase	Candidatus Portnoybacteria bacterium RIFCSPHIGHO2_01_FULL_39_19	0	1	1	1	0
OGZ38755.1	16S rRNA (cytidine(1402)-2'-O)-methyltransferase	Candidatus Portnoybacteria bacterium RIFCSPLOWO2_01_FULL_43_11	0	0	1	1	0
OIO46349.1	16S rRNA (cytidine(1402)-2'-O)-methyltransferase	Parcubacteria group bacterium CG1_02_39_15	0	1	0	1	0
OIP28004.1	16S rRNA (cytidine(1402)-2'-O)-methyltransferase	Dehalococcoidia bacterium CG2_30_46_9	1	0	1	3	4
OPX40038.1	16S rRNA (cytidine(1402)-2'-O)-methyltransferase	Desulfobacteraceae bacterium 4484_190.1	0	0	1	0	0
OQY40234.1	16S rRNA (cytidine(1402)-2'-O)-methyltransferase	Candidatus Atribacteria bacterium 4572_76	1	0	1	2	0
RJP60844.1	16S rRNA (cytidine(1402)-2'-O)-methyltransferase	Deltaproteobacteria bacterium SURF_MAG	1	0	0	0	0
WP_090599835.1	16S rRNA (cytidine(1402)-2'-O)-methyltransferase	Atribacteria bacterium JGI 0000014-F07	0	0	1	0	0
OFW48839.1	16S rRNA (cytidine(1402)-2'-O)-methyltransferase, partial	Actinobacteria bacterium RBG_13_35_12	1	1	1	1	1
OFW53271.1	16S rRNA (cytidine(1402)-2'-O)-methyltransferase, partial	Actinobacteria bacterium RBG_13_35_12	1	0	1	0	0
OGO41396.1	16S rRNA (cytidine(1402)-2'-O)-methyltransferase, partial	Chloroflexi bacterium RBG_16_58_8	0	0	0	1	0
PKP54912.1	16S rRNA (cytidine(1402)-2'-O)-methyltransferase, partial	Candidatus Atribacteria bacterium HGW-Atribacteria-1	0	1	0	0	0
15sec1B_S1_L001_R1_001_(paired)_trimmed_(paired)_contig_33404_cov=6_1_413_+	16S rRNA (cytosine(1402)-N(4))-methyltransferase	Chloroflexi_MAG_NorthAtlantic	0	0	0	0	1
15sec1B_S1_L001_R1_001_(paired)_trimmed_(paired)_contig_35742_cov=11_839_1883_+	16S rRNA (cytosine(1402)-N(4))-methyltransferase	Chloroflexi_MAG_NorthAtlantic	2	0	0	0	0
15sec1B_S1_L001_R1_001_(paired)_trimmed_(paired)_contig_39419_cov=6_1_1071_-	16S rRNA (cytosine(1402)-N(4))-methyltransferase	Chloroflexi_MAG_NorthAtlantic	8	14	6	10	8
GAP07094.1	16S rRNA (cytosine(1402)-N(4))-methyltransferase	Anaerolinea thermolimosa	0	0	0	0	1
OEU52732.1	16S rRNA (cytosine(1402)-N(4))-methyltransferase	Desulfobacterales bacterium S3730MH5	0	0	1	1	0
OEU61137.1	16S rRNA (cytosine(1402)-N(4))-methyltransferase	Desulfobacterales bacterium S5133MH16	0	0	1	0	0
OEU68293.1	16S rRNA (cytosine(1402)-N(4))-methyltransferase	Desulfobacterales bacterium PC51MH44	1	0	0	0	0
OEU75707.1	16S rRNA (cytosine(1402)-N(4))-methyltransferase	Desulfuromonadales bacterium C00003093	1	0	0	0	0
OEU78166.1	16S rRNA (cytosine(1402)-N(4))-methyltransferase	Desulfobacterales bacterium C00003060	1	0	0	0	1
OFW55098.1	16S rRNA (cytosine(1402)-N(4))-methyltransferase	Actinobacteria bacterium RBG_13_35_12	0	0	0	0	1
OFW63729.1	16S rRNA (cytosine(1402)-N(4))-methyltransferase	Actinobacteria bacterium RBG_19FT_COMBO_36_27	1	1	1	1	0
OGC44601.1	16S rRNA (cytosine(1402)-N(4))-methyltransferase	candidate division WWE3 bacterium RBG_19FT_COMBO_53_11	1	0	0	0	0
OGC83718.1	16S rRNA (cytosine(1402)-N(4))-methyltransferase	candidate division Zixibacteria bacterium RBG_16_43_9	0	0	0	0	1
OGC94847.1	16S rRNA (cytosine(1402)-N(4))-methyltransferase	candidate division Zixibacteria bacterium RBG_16_53_22	0	0	0	1	0
OGD11333.1	16S rRNA (cytosine(1402)-N(4))-methyltransferase	Candidatus Aminicenantes bacterium RBG_13_62_12	0	0	0	1	0
OGD34274.1	16S rRNA (cytosine(1402)-N(4))-methyltransferase	Candidatus Aminicenantes bacterium RBG_19FT_COMBO_58_17	2	1	2	2	3
OGD44614.1	16S rRNA (cytosine(1402)-N(4))-methyltransferase	Candidatus Bathyarchaeota archaeon RBG_13_46_16b	1	0	0	0	0
OGN22502.1	16S rRNA (cytosine(1402)-N(4))-methyltransferase	Candidatus Yanofskybacteria bacterium RIFCSPLOWO2_01_FULL_42_49	0	0	0	1	0
OGN95817.1	16S rRNA (cytosine(1402)-N(4))-methyltransferase	Chloroflexi bacterium RBG_13_51_18	0	0	0	1	0
OGN98015.1	16S rRNA (cytosine(1402)-N(4))-methyltransferase	Chloroflexi bacterium RBG_13_51_36	2	2	4	4	4
OGO03574.1	16S rRNA (cytosine(1402)-N(4))-methyltransferase	Chloroflexi bacterium RBG_13_54_9	4	0	2	3	3
OGO06557.1	16S rRNA (cytosine(1402)-N(4))-methyltransferase	Chloroflexi bacterium RBG_13_56_8b	1	2	0	1	3
OGO10430.1	16S rRNA (cytosine(1402)-N(4))-methyltransferase	Chloroflexi bacterium RBG_13_68_17	0	1	1	1	1
OGO19691.1	16S rRNA (cytosine(1402)-N(4))-methyltransferase	Chloroflexi bacterium RBG_16_50_11	1	2	1	5	5
OGO24514.1	16S rRNA (cytosine(1402)-N(4))-methyltransferase	Chloroflexi bacterium RBG_16_51_9	3	4	1	4	1
OGO33165.1	16S rRNA (cytosine(1402)-N(4))-methyltransferase	Chloroflexi bacterium RBG_16_56_11	1	1	1	6	0
OGO39407.1	16S rRNA (cytosine(1402)-N(4))-methyltransferase	Chloroflexi bacterium RBG_16_57_11	0	0	1	1	0
OGO41758.1	16S rRNA (cytosine(1402)-N(4))-methyltransferase	Chloroflexi bacterium RBG_16_57_9	1	0	1	2	1
OGO44010.1	16S rRNA (cytosine(1402)-N(4))-methyltransferase	Chloroflexi bacterium RBG_16_58_8	3	5	0	2	1
OGO45281.1	16S rRNA (cytosine(1402)-N(4))-methyltransferase	Chloroflexi bacterium RBG_16_64_32	0	2	2	0	0
OGO45619.1	16S rRNA (cytosine(1402)-N(4))-methyltransferase	Chloroflexi bacterium RBG_16_60_22	5	5	3	7	3
OGO66722.1	16S rRNA (cytosine(1402)-N(4))-methyltransferase	Chloroflexi bacterium RBG_19FT_COMBO_55_16	0	0	3	2	0
OGP10537.1	16S rRNA (cytosine(1402)-N(4))-methyltransferase	Deltaproteobacteria bacterium GWA2_42_85	0	0	1	0	0
OGP65576.1	16S rRNA (cytosine(1402)-N(4))-methyltransferase	Deltaproteobacteria bacterium RBG_13_53_10	0	0	0	0	1
OGP74546.1	16S rRNA (cytosine(1402)-N(4))-methyltransferase	Deltaproteobacteria bacterium RBG_16_50_11	0	1	0	0	0
OGP98218.1	16S rRNA (cytosine(1402)-N(4))-methyltransferase	Deltaproteobacteria bacterium RBG_19FT_COMBO_52_11	1	1	0	1	1
OGS39896.1	16S rRNA (cytosine(1402)-N(4))-methyltransferase	Euryarchaeota archaeon RBG_13_31_8	0	0	0	0	1
OGV89249.1	16S rRNA (cytosine(1402)-N(4))-methyltransferase	Microgenomates group bacterium RBG_19FT_COMBO_39_10	1	0	0	2	1
OGW54685.1	16S rRNA (cytosine(1402)-N(4))-methyltransferase	Nitrospirae bacterium RBG_13_43_8	0	0	0	1	0
OGY26509.1	16S rRNA (cytosine(1402)-N(4))-methyltransferase	Candidatus Woykebacteria bacterium RBG_19FT_COMBO_43_10	0	0	0	1	0
OGZ34477.1	16S rRNA (cytosine(1402)-N(4))-methyltransferase	Candidatus Portnoybacteria bacterium RIFCSPHIGHO2_01_FULL_39_19	0	1	1	1	0
OHB56964.1	16S rRNA (cytosine(1402)-N(4))-methyltransferase	Planctomycetes bacterium RBG_13_44_8b	2	0	1	3	1
OHB75517.1	16S rRNA (cytosine(1402)-N(4))-methyltransferase	Planctomycetes bacterium RBG_16_55_9	1	0	0	1	0
OHD71847.1	16S rRNA (cytosine(1402)-N(4))-methyltransferase	Spirochaetes bacterium RBG_16_67_19	0	0	0	1	0
OIO44684.1	16S rRNA (cytosine(1402)-N(4))-methyltransferase	Parcubacteria group bacterium CG1_02_36_42	0	1	1	2	0
OIO46209.1	16S rRNA (cytosine(1402)-N(4))-methyltransferase	Parcubacteria group bacterium CG1_02_39_15	0	1	0	0	0
OIP25718.1	16S rRNA (cytosine(1402)-N(4))-methyltransferase	Dehalococcoidia bacterium CG2_30_46_9	1	1	0	0	0
OIP26777.1	16S rRNA (cytosine(1402)-N(4))-methyltransferase	Dehalococcoidia bacterium CG2_30_46_19	0	0	0	1	0
OIP75098.1	16S rRNA (cytosine(1402)-N(4))-methyltransferase	Parcubacteria group bacterium CG2_30_36_18	0	0	0	1	0
OPX18465.1	16S rRNA (cytosine(1402)-N(4))-methyltransferase	Candidatus Omnitrophica bacterium 4484_100	0	0	2	0	0
OPX37925.1	16S rRNA (cytosine(1402)-N(4))-methyltransferase	Desulfobacteraceae bacterium 4484_190.2	0	0	1	0	0
OQY16369.1	16S rRNA (cytosine(1402)-N(4))-methyltransferase	Desulfobacterium sp. 4572_20	0	0	1	0	2
PKP57159.1	16S rRNA (cytosine(1402)-N(4))-methyltransferase	Candidatus Atribacteria bacterium HGW-Atribacteria-1	1	1	3	3	1
WP_066688765.1	16S rRNA (cytosine(1402)-N(4))-methyltransferase	Christensenella sp. AF73-05CM02	0	0	1	1	0
WP_072965339.1	16S rRNA (cytosine(1402)-N(4))-methyltransferase	Caminicella sporogenes	1	0	0	0	0
RJO63333.1	16S rRNA (cytosine(1402)-N(4))-methyltransferase RsmH	Dehalococcoidia bacterium	1	0	0	0	1
RJQ54106.1	16S rRNA (cytosine(1402)-N(4))-methyltransferase RsmH	Actinobacteria bacterium SURF_MAG	0	0	0	1	0
OGO00329.1	16S rRNA (cytosine(1402)-N(4))-methyltransferase, partial	Chloroflexi bacterium RBG_13_52_12	0	0	1	0	0
OEU68139.1	16S rRNA (cytosine(967)-C(5))-methyltransferase	Desulfobacterales bacterium PC51MH44	1	0	0	0	0
OGC79956.1	16S rRNA (cytosine(967)-C(5))-methyltransferase	candidate division Zixibacteria bacterium RBG_16_43_9	0	0	0	0	1
OGC89482.1	16S rRNA (cytosine(967)-C(5))-methyltransferase	candidate division Zixibacteria bacterium RBG_16_53_22	0	0	0	1	0
OIP30410.1	16S rRNA (cytosine(967)-C(5))-methyltransferase	Deltaproteobacteria bacterium CG2_30_43_15	1	0	0	0	1
OPX18460.1	16S rRNA (cytosine(967)-C(5))-methyltransferase	Candidatus Omnitrophica bacterium 4484_100	0	0	1	0	0
OPX34925.1	16S rRNA (cytosine(967)-C(5))-methyltransferase	Desulfobacteraceae bacterium 4484_190.2	0	0	1	1	0
fig|1210005.3.peg.1779	16S rRNA (cytosine(967)-C(5))-methyltransferase (EC 2.1.1.176) ## SSU rRNA m5C967	Stenotrophomonas maltophilia S028	0	0	0	0	1
15sec1B_S1_L001_R1_001_(paired)_trimmed_(paired)_contig_12441_cov=108_919_1929_-	16S rRNA (cytosine(967)-C(5))-methyltransferase RsmB	Atribacteria_MAG_NorthAtlantic	0	1	0	0	0
15sec1B_S1_L001_R1_001_(paired)_trimmed_(paired)_contig_14962_cov=100_467_1545_+	16S rRNA (cytosine(967)-C(5))-methyltransferase RsmB	Atribacteria_MAG_NorthAtlantic	0	0	0	1	0
PKP57412.1	16S rRNA (cytosine(967)-C(5))-methyltransferase RsmB	Candidatus Atribacteria bacterium HGW-Atribacteria-1	1	1	2	3	1
OGN97258.1	16S rRNA (guanine(527)-N(7))-methyltransferase	Chloroflexi bacterium RBG_13_51_36	1	1	3	2	3
OGO18793.1	16S rRNA (guanine(527)-N(7))-methyltransferase	Chloroflexi bacterium RBG_16_50_11	0	1	0	0	1
OGO21844.1	16S rRNA (guanine(527)-N(7))-methyltransferase	Chloroflexi bacterium RBG_16_50_9	1	4	2	3	1
OGO23293.1	16S rRNA (guanine(527)-N(7))-methyltransferase	Chloroflexi bacterium RBG_16_51_9	3	6	0	6	3
OGO40285.1	16S rRNA (guanine(527)-N(7))-methyltransferase	Chloroflexi bacterium RBG_16_57_8	1	0	0	0	0
15sec1B_S1_L001_R1_001_(paired)_trimmed_(paired)_contig_2592_cov=59_1694_2425_-	16S rRNA (guanine(527)-N(7))-methyltransferase GidB	Atribacteria_MAG_NorthAtlantic	0	1	1	1	1
15sec1B_S1_L001_R1_001_(paired)_trimmed_(paired)_contig_2636_cov=28_1005_1772_+	16S rRNA (guanine(527)-N(7))-methyltransferase GidB	Atribacteria_MAG_NorthAtlantic	1	0	1	2	0
ODS36805.1	16S rRNA (guanine(527)-N(7))-methyltransferase RsmG	Candidatus Altiarchaeales archaeon WOR_SM1_79	0	0	1	0	0
OEU45818.1	16S rRNA (guanine(527)-N(7))-methyltransferase RsmG	Desulfobacterales bacterium S7086C20	0	0	1	0	1
OEU66109.1	16S rRNA (guanine(527)-N(7))-methyltransferase RsmG	Desulfobacterales bacterium PC51MH44	1	0	1	0	0
OFW47399.1	16S rRNA (guanine(527)-N(7))-methyltransferase RsmG	Actinobacteria bacterium RBG_13_35_12	1	2	1	1	1
OGO47460.1	16S rRNA (guanine(527)-N(7))-methyltransferase RsmG	Chloroflexi bacterium RBG_16_64_32	0	1	0	0	0
OHD69750.1	16S rRNA (guanine(527)-N(7))-methyltransferase RsmG	Spirochaetes bacterium RBG_16_67_19	0	0	0	1	0
OIP26227.1	16S rRNA (guanine(527)-N(7))-methyltransferase RsmG	Dehalococcoidia bacterium CG2_30_46_19	1	2	0	1	0
OPX33034.1	16S rRNA (guanine(527)-N(7))-methyltransferase RsmG	Candidatus Latescibacteria bacterium 4484_181	1	0	0	0	0
RJQ32541.1	16S rRNA (guanine(527)-N(7))-methyltransferase RsmG	Peptococcaceae bacterium SURF_MAG	1	0	0	0	0
RJR46079.1	16S rRNA (guanine(527)-N(7))-methyltransferase RsmG	Deltaproteobacteria bacterium SURF_MAG	0	0	0	1	0
fig|190650.1.peg.226	16S rRNA (guanine(966)-N(2))-methyltransferase (EC 2.1.1.171) ## SSU rRNA m(2)G966	Caulobacter crescentus CB15	0	0	0	0	2
15sec1B_S1_L001_R1_001_(paired)_trimmed_(paired)_contig_16184_cov=32_997_2033_+	16S rRNA (guanine(966)-N(2))-methyltransferase RsmD	Chloroflexi_MAG_NorthAtlantic	17	14	4	16	10
15sec1B_S1_L001_R1_001_(paired)_trimmed_(paired)_contig_16206_cov=17_1171_2211_-	16S rRNA (guanine(966)-N(2))-methyltransferase RsmD	Chloroflexi_MAG_NorthAtlantic	2	2	0	2	2
15sec1B_S1_L001_R1_001_(paired)_trimmed_(paired)_contig_18835_cov=12_1743_3552_+	16S rRNA (guanine(966)-N(2))-methyltransferase RsmD	Chloroflexi_MAG_NorthAtlantic	4	5	0	2	3
15sec1B_S1_L001_R1_001_(paired)_trimmed_(paired)_contig_2199_cov=41_1279_2315_-	16S rRNA (guanine(966)-N(2))-methyltransferase RsmD	Chloroflexi_MAG_NorthAtlantic	1	0	0	0	0
KPK24206.1	16S rRNA (guanine(966)-N(2))-methyltransferase RsmD	Dehalococcoidia bacterium SG8_51_3	1	0	1	1	0
OEU68564.1	16S rRNA (guanine(966)-N(2))-methyltransferase RsmD	Desulfobacterales bacterium S5133MH16	1	0	0	0	0
OEU77041.1	16S rRNA (guanine(966)-N(2))-methyltransferase RsmD	Desulfobacterales bacterium C00003060	0	0	0	0	1
OFW64565.1	16S rRNA (guanine(966)-N(2))-methyltransferase RsmD	Actinobacteria bacterium RBG_19FT_COMBO_36_27	0	1	1	1	1
OFW67332.1	16S rRNA (guanine(966)-N(2))-methyltransferase RsmD	Actinobacteria bacterium RBG_16_68_21	0	0	0	1	0
OGC89535.1	16S rRNA (guanine(966)-N(2))-methyltransferase RsmD	candidate division Zixibacteria bacterium RBG_16_53_22	0	0	0	1	1
OGD13164.1	16S rRNA (guanine(966)-N(2))-methyltransferase RsmD	Candidatus Aminicenantes bacterium RBG_16_63_14	0	1	1	2	0
OGD14235.1	16S rRNA (guanine(966)-N(2))-methyltransferase RsmD	Candidatus Atribacteria bacterium RBG_19FT_COMBO_35_14	1	2	1	2	0
OGD23831.1	16S rRNA (guanine(966)-N(2))-methyltransferase RsmD	Candidatus Aminicenantes bacterium RBG_13_64_14	0	0	1	1	1
OGD28903.1	16S rRNA (guanine(966)-N(2))-methyltransferase RsmD	Candidatus Aminicenantes bacterium RBG_13_63_10	0	0	1	0	0
OGN96712.1	16S rRNA (guanine(966)-N(2))-methyltransferase RsmD	Chloroflexi bacterium RBG_13_51_36	1	3	3	2	3
OGO00332.1	16S rRNA (guanine(966)-N(2))-methyltransferase RsmD	Chloroflexi bacterium RBG_13_52_12	0	0	0	1	0
OGO01794.1	16S rRNA (guanine(966)-N(2))-methyltransferase RsmD	Chloroflexi bacterium RBG_13_52_14	0	0	2	1	0
OGO02180.1	16S rRNA (guanine(966)-N(2))-methyltransferase RsmD	Chloroflexi bacterium RBG_13_53_26	1	0	0	0	0
OGO05451.1	16S rRNA (guanine(966)-N(2))-methyltransferase RsmD	Chloroflexi bacterium RBG_13_56_8	1	0	0	1	3
OGO05666.1	16S rRNA (guanine(966)-N(2))-methyltransferase RsmD	Chloroflexi bacterium RBG_13_56_8b	0	0	0	0	1
OGO12075.1	16S rRNA (guanine(966)-N(2))-methyltransferase RsmD	Chloroflexi bacterium RBG_13_66_10	0	0	1	0	0
OGO13341.1	16S rRNA (guanine(966)-N(2))-methyltransferase RsmD	Chloroflexi bacterium RBG_13_68_17	0	0	1	0	0
OGO24108.1	16S rRNA (guanine(966)-N(2))-methyltransferase RsmD	Chloroflexi bacterium RBG_16_51_9	0	1	0	0	0
OGO35126.1	16S rRNA (guanine(966)-N(2))-methyltransferase RsmD	Chloroflexi bacterium RBG_16_56_8	6	0	1	2	3
OGO45616.1	16S rRNA (guanine(966)-N(2))-methyltransferase RsmD	Chloroflexi bacterium RBG_16_60_22	0	0	0	0	1
OGO58695.1	16S rRNA (guanine(966)-N(2))-methyltransferase RsmD	Chloroflexi bacterium RBG_19FT_COMBO_47_15	0	0	2	2	2
OGO63116.1	16S rRNA (guanine(966)-N(2))-methyltransferase RsmD	Chloroflexi bacterium RBG_19FT_COMBO_55_16	0	0	2	2	0
OIP28051.1	16S rRNA (guanine(966)-N(2))-methyltransferase RsmD	Dehalococcoidia bacterium CG2_30_46_9	0	2	0	0	0
OIP28132.1	16S rRNA (guanine(966)-N(2))-methyltransferase RsmD	Dehalococcoidia bacterium CG2_30_46_19	0	0	0	1	0
OIP32977.1	16S rRNA (guanine(966)-N(2))-methyltransferase RsmD	Deltaproteobacteria bacterium CG2_30_43_15	1	0	0	0	0
OLE61985.1	16S rRNA (guanine(966)-N(2))-methyltransferase RsmD	Deltaproteobacteria bacterium 13_1_20CM_2_69_21	1	0	0	0	0
OPX18605.1	16S rRNA (guanine(966)-N(2))-methyltransferase RsmD	Candidatus Omnitrophica bacterium 4484_100	0	0	2	0	0
OPX33972.1	16S rRNA (guanine(966)-N(2))-methyltransferase RsmD	Desulfobacteraceae bacterium 4484_190.1	0	0	0	1	0
OQX64810.1	16S rRNA (uracil(1498)-N(3))-methyltransferase	Desulfococcus sp. 4484_242	1	0	0	0	0
RJQ40405.1	16S rRNA (uracil(1498)-N(3))-methyltransferase	Anaerolineaceae bacterium SURF_MAG	0	0	0	1	0
WP_028325909.1	16S rRNA maturation RNase YbeY	Desulfatirhabdium butyrativorans	0	0	0	0	1
KPJ48347.1	16S rRNA methyltransferase	Dehalococcoidia bacterium DG_22	0	0	0	3	0
15sec1B_S1_L001_R1_001_(paired)_trimmed_(paired)_contig_17148_cov=14_1284_1811_-	16S rRNA processing protein RimM	Chloroflexi_MAG_NorthAtlantic	0	2	0	0	0
15sec1B_S1_L001_R1_001_(paired)_trimmed_(paired)_contig_17891_cov=19_2256_2777_-	16S rRNA processing protein RimM	Chloroflexi_MAG_NorthAtlantic	5	5	3	8	4
15sec1B_S1_L001_R1_001_(paired)_trimmed_(paired)_contig_17892_cov=54_2560_3087_-	16S rRNA processing protein RimM	Chloroflexi_MAG_NorthAtlantic	2	1	0	1	2
15sec1B_S1_L001_R1_001_(paired)_trimmed_(paired)_contig_21175_cov=27_3695_4219_+	16S rRNA processing protein RimM	Chloroflexi_MAG_NorthAtlantic	4	3	1	1	2
15sec1B_S1_L001_R1_001_(paired)_trimmed_(paired)_contig_22708_cov=5_272_1061_+	16S rRNA processing protein RimM	Chloroflexi_MAG_NorthAtlantic	2	0	2	2	3
15sec1B_S1_L001_R1_001_(paired)_trimmed_(paired)_contig_28867_cov=22_217_597_-	16S rRNA processing protein RimM	Chloroflexi_MAG_NorthAtlantic	0	0	0	0	1
OEU68839.1	16S rRNA processing protein RimM	Desulfobacterales bacterium S5133MH16	0	0	1	0	0
OEU80163.1	16S rRNA processing protein RimM	Desulfobacterales bacterium S5133MH4	0	0	0	0	1
OFW49704.1	16S rRNA processing protein RimM	Actinobacteria bacterium RBG_13_35_12	1	1	1	1	1
OGC89477.1	16S rRNA processing protein RimM	candidate division Zixibacteria bacterium RBG_16_53_22	0	0	0	1	0
OGD29134.1	16S rRNA processing protein RimM	Candidatus Aminicenantes bacterium RBG_19FT_COMBO_59_29	0	0	0	1	1
OGD31587.1	16S rRNA processing protein RimM	Candidatus Aminicenantes bacterium RBG_19FT_COMBO_58_17	1	0	0	2	1
OGO34456.1	16S rRNA processing protein RimM	Chloroflexi bacterium RBG_16_57_11	0	0	1	1	0
OGO37219.1	16S rRNA processing protein RimM	Chloroflexi bacterium RBG_16_56_8	2	0	0	2	1
OHD76170.1	16S rRNA processing protein RimM	Spirochaetes bacterium RBG_16_67_19	0	0	0	1	0
OPX37656.1	16S rRNA processing protein RimM	Desulfobacteraceae bacterium 4484_190.2	0	0	1	0	0
OQX62542.1	16S rRNA processing protein RimM	Anaerolinea sp. 4484_236	0	0	1	1	0
RLI51249.1	16S rRNA processing protein RimM	Candidatus Thorarchaeota archaeon	0	0	2	0	0
fig|509190.6.peg.4222	16S rRNA processing protein RimM	Caulobacter segnis ATCC 21756	0	0	0	0	1
fig|743721.3.peg.1030	16S rRNA processing protein RimM	Pseudoxanthomonas suwonensis 11-1	0	0	0	0	1
OGO47231.1	16S rRNA processing protein RimM, partial	Chloroflexi bacterium RBG_16_64_32	1	1	1	0	0
fig|1163408.3.peg.766	18K peptidoglycan-associated outer membrane lipoprotein; Peptidoglycan-associated lipoprotein precursor; Outer membrane protein P6; OmpA/MotB precursor	Rhodanobacter fulvus Jip2	0	0	0	1	1
15sec1B_S1_L001_R1_001_(paired)_trimmed_(paired)_contig_9043_cov=143_3479_4304_+	1-acyl-sn-glycerol-3-phosphate acyltransferase	Atribacteria_MAG_NorthAtlantic	0	0	0	1	0
EOD00730.1	1-acyl-sn-glycerol-3-phosphate acyltransferase	Caldisalinibacter kiritimatiensis	0	0	0	2	0
KKK44379.1	1-acyl-sn-glycerol-3-phosphate acyltransferase	Lokiarchaeum sp. GC14_75	1	0	5	3	0
KKK45562.1	1-acyl-sn-glycerol-3-phosphate acyltransferase	Lokiarchaeum sp. GC14_75	1	0	3	3	1
KKR78535.1	1-acyl-sn-glycerol-3-phosphate acyltransferase	Candidatus Nomurabacteria bacterium GW2011_GWA2_40_9	0	0	1	0	0
PIW12193.1	1-acyl-sn-glycerol-3-phosphate acyltransferase	Candidatus Atribacteria bacterium CG17_big_fil_post_rev_8_21_14_2_50_34_11	1	0	0	0	0
RJP47652.1	1-acyl-sn-glycerol-3-phosphate acyltransferase	Anaerolineaceae bacterium SURF_MAG	0	0	1	0	0
RJQ54365.1	1-acyl-sn-glycerol-3-phosphate acyltransferase	Actinobacteria bacterium SURF_MAG	0	0	0	1	0
RJR26300.1	1-acyl-sn-glycerol-3-phosphate acyltransferase	Desulfobacteraceae bacterium SURF_MAG	0	0	0	1	0
fig|1084662.5.peg.1324	1-acyl-sn-glycerol-3-phosphate acyltransferase (EC 2.3.1.51)	Xanthomonas sacchari NCPPB 4393	0	0	0	1	0
fig|1169848.3.peg.1509	1-acyl-sn-glycerol-3-phosphate acyltransferase (EC 2.3.1.51)	Xanthomonas arboricola pv. juglandis str. NCPPB 1447	0	0	0	1	0
fig|487528.6.peg.2067	1-acyl-sn-glycerol-3-phosphate acyltransferase (EC 2.3.1.51)	Xanthomonas sp. NCPPB1132	0	0	0	0	1
fig|82.3.peg.4690	1-acyl-sn-glycerol-3-phosphate acyltransferase (EC 2.3.1.51)	Hyphomicrobium sp.	1	0	0	0	0
96170.peg.530	1-acyl-sn-glycerol-3-phosphate acyltransferase /9_0140 (EC 2.3.1.51) 5151:5837	SPPG9_Chloroflexi_MAG	1	0	0	3	2
96170.peg.591	1-acyl-sn-glycerol-3-phosphate acyltransferase /9_0469 (EC 2.3.1.51) 3550:4236	SPPG9_Chloroflexi_MAG	0	1	0	1	0
15sec1B_S1_L001_R1_001_(paired)_trimmed_(paired)_contig_20831_cov=26_1_558_+	1-acyl-sn-glycerol-3-phosphate acyltransferases	Atribacteria_MAG_NorthAtlantic	0	1	0	0	0
15sec1B_S1_L001_R1_001_(paired)_trimmed_(paired)_contig_26530_cov=3_378_765_+	1-acyl-sn-glycerol-3-phosphate acyltransferases	Atribacteria_MAG_NorthAtlantic	0	1	0	0	0
KYH37914.1	1-aminocyclopropane-1-carboxylate deaminase	Candidatus Bathyarchaeota archaeon B25	0	2	0	1	1
fig|1129794.3.peg.3494	1-aminocyclopropane-1-carboxylate deaminase (EC 3.5.99.7)	Glaciecola psychrophila 170	1	0	0	0	0
fig|1206732.4.peg.2852	1-aminocyclopropane-1-carboxylate deaminase( EC:3.5.99.7 )	Nocardia otitidiscaviarum NBRC 14405	0	0	0	1	1
KKK41180.1	1-deoxy-11-beta-hydroxypentalenate dehydrogenase	Lokiarchaeum sp. GC14_75	0	0	1	1	0
KKK42416.1	1-deoxy-11-beta-hydroxypentalenate dehydrogenase	Lokiarchaeum sp. GC14_75	0	0	2	0	0
15sec1B_S1_L001_R1_001_(paired)_trimmed_(paired)_contig_13737_cov=40_407_1011_+	1-deoxy-D-xylulose 5-phosphate reductoisomerase	Atribacteria_MAG_NorthAtlantic	0	0	1	0	0
CUV01983.1	1-deoxy-D-xylulose 5-phosphate reductoisomerase	SAR202 metagenome	0	0	0	0	1
KFN37626.1	1-deoxy-D-xylulose 5-phosphate reductoisomerase	Smithella sp. F21	1	1	1	1	0
KIE42042.1	1-deoxy-D-xylulose 5-phosphate reductoisomerase	Geobacter soli	0	0	0	1	0
KPJ51591.1	1-deoxy-D-xylulose 5-phosphate reductoisomerase	Dehalococcoidia bacterium DG_22	0	0	0	2	1
KPJ54738.1	1-deoxy-D-xylulose 5-phosphate reductoisomerase	Dehalococcoidia bacterium DG_18	2	0	1	4	4
KPK39937.1	1-deoxy-D-xylulose 5-phosphate reductoisomerase	Omnitrophica WOR_2 bacterium SM23_29	0	0	1	0	0
KQC10520.1	1-deoxy-D-xylulose 5-phosphate reductoisomerase	Smithella sp. SDB	0	0	0	1	0
fig|1234664.3.peg.3201	1-deoxy-D-xylulose 5-phosphate reductoisomerase (EC 1.1.1.267)	Geobacillus caldoxylosilyticus CIC9	0	1	0	0	0
fig|450851.6.peg.2316	1-deoxy-D-xylulose 5-phosphate reductoisomerase (EC 1.1.1.267)	Phenylobacterium zucineum HLK1	0	0	0	0	1
fig|509190.6.peg.2249	1-deoxy-D-xylulose 5-phosphate reductoisomerase (EC 1.1.1.267)	Caulobacter segnis ATCC 21756	0	0	0	0	1
fig|667014.3.peg.2148	1-deoxy-D-xylulose 5-phosphate reductoisomerase (EC 1.1.1.267)	Thermodesulfatator indicus DSM 15286	1	0	0	0	0
fig|686578.3.peg.2175	1-deoxy-D-xylulose 5-phosphate reductoisomerase (EC 1.1.1.267)	Pseudomonas sp. S9	0	0	0	1	0
fig|743721.3.peg.927	1-deoxy-D-xylulose 5-phosphate reductoisomerase (EC 1.1.1.267)	Pseudoxanthomonas suwonensis 11-1	0	0	0	0	1
KPK21458.1	1-deoxy-D-xylulose 5-phosphate reductoisomerase, partial	Dehalococcoidia bacterium SG8_51_3	1	1	1	1	0
fig|1095923.4.peg.937	1-deoxy-D-xylulose 5-phosphate synthase (EC 2.2.1.7)	Stenotrophomonas maltophilia RR-10	0	0	0	0	1
fig|1211114.3.peg.1521	1-deoxy-D-xylulose 5-phosphate synthase (EC 2.2.1.7)	Pseudoxanthomonas sp. GW2	0	0	0	0	1
fig|177439.1.peg.2700	1-deoxy-D-xylulose 5-phosphate synthase (EC 2.2.1.7)	Desulfotalea psychrophila LSv54	0	0	1	0	0
fig|190650.1.peg.2051	1-deoxy-D-xylulose 5-phosphate synthase (EC 2.2.1.7)	Caulobacter crescentus CB15	0	0	0	0	1
fig|325240.15.peg.3314	1-deoxy-D-xylulose 5-phosphate synthase (EC 2.2.1.7)	Shewanella baltica OS155	0	0	0	1	0
fig|335541.4.peg.553	1-deoxy-D-xylulose 5-phosphate synthase (EC 2.2.1.7)	Syntrophomonas wolfei subsp. wolfei str. Goettingen	0	0	0	0	1
fig|391009.4.peg.262	1-deoxy-D-xylulose 5-phosphate synthase (EC 2.2.1.7)	Thermosipho melanesiensis BI429	0	0	0	0	1
fig|429009.3.peg.1405	1-deoxy-D-xylulose 5-phosphate synthase (EC 2.2.1.7)	Ammonifex degensii KC4	0	0	0	1	0
fig|458817.3.peg.1390	1-deoxy-D-xylulose 5-phosphate synthase (EC 2.2.1.7)	Shewanella halifaxensis HAW-EB4	0	1	0	0	0
fig|471821.5.peg.520	1-deoxy-D-xylulose 5-phosphate synthase (EC 2.2.1.7)	uncultured Termite group 1 bacterium phylotype Rs-D17	2	1	1	1	1
fig|509190.6.peg.1393	1-deoxy-D-xylulose 5-phosphate synthase (EC 2.2.1.7)	Caulobacter segnis ATCC 21756	0	0	0	0	1
fig|521098.4.peg.2574	1-deoxy-D-xylulose 5-phosphate synthase (EC 2.2.1.7)	Alicyclobacillus acidocaldarius subsp. acidocaldarius DSM 446	0	0	0	0	1
fig|573413.5.peg.2946	1-deoxy-D-xylulose 5-phosphate synthase (EC 2.2.1.7)	Spirochaeta smaragdinae DSM 11293	0	0	0	1	0
fig|667014.3.peg.1590	1-deoxy-D-xylulose 5-phosphate synthase (EC 2.2.1.7)	Thermodesulfatator indicus DSM 15286	0	0	0	0	1
fig|767817.3.peg.635	1-deoxy-D-xylulose 5-phosphate synthase (EC 2.2.1.7)	Desulfotomaculum gibsoniae DSM 7213	1	0	0	0	0
fig|869211.3.peg.1082	1-deoxy-D-xylulose 5-phosphate synthase (EC 2.2.1.7)	Spirochaeta thermophila DSM 6578	0	0	0	1	0
fig|880072.3.peg.752	1-deoxy-D-xylulose 5-phosphate synthase (EC 2.2.1.7)	Desulfobacca acetoxidans DSM 11109	1	0	0	0	1
15sec1B_S1_L001_R1_001_(paired)_trimmed_(paired)_contig_11275_cov=47_1_1199_+	1-deoxy-D-xylulose-5-phosphate reductoisomerase	Atribacteria_MAG_NorthAtlantic	1	0	1	4	2
15sec1B_S1_L001_R1_001_(paired)_trimmed_(paired)_contig_2796_cov=18_1_2289_+	1-deoxy-D-xylulose-5-phosphate reductoisomerase	Chloroflexi_MAG_NorthAtlantic	19	17	5	16	9
15sec1B_S1_L001_R1_001_(paired)_trimmed_(paired)_contig_35693_cov=7_1_421_+	1-deoxy-D-xylulose-5-phosphate reductoisomerase	Chloroflexi_MAG_NorthAtlantic	1	0	0	3	0
OEU67133.1	1-deoxy-D-xylulose-5-phosphate reductoisomerase	Desulfobacterales bacterium PC51MH44	1	0	1	0	0
OEU80554.1	1-deoxy-D-xylulose-5-phosphate reductoisomerase	Desulfobacterales bacterium C00003060	1	0	0	1	1
OGC41959.1	1-deoxy-D-xylulose-5-phosphate reductoisomerase	candidate division WOR-3 bacterium RBG_13_43_14	0	0	1	0	0
OGC81196.1	1-deoxy-D-xylulose-5-phosphate reductoisomerase	candidate division Zixibacteria bacterium RBG_16_43_9	0	0	0	0	1
OGC92118.1	1-deoxy-D-xylulose-5-phosphate reductoisomerase	candidate division Zixibacteria bacterium RBG_16_53_22	0	0	0	1	0
OGD22800.1	1-deoxy-D-xylulose-5-phosphate reductoisomerase	Candidatus Aminicenantes bacterium RBG_16_63_16	1	1	2	1	2
OGD27296.1	1-deoxy-D-xylulose-5-phosphate reductoisomerase	Candidatus Aminicenantes bacterium RBG_19FT_COMBO_59_29	1	0	0	0	0
OGD34848.1	1-deoxy-D-xylulose-5-phosphate reductoisomerase	Candidatus Aminicenantes bacterium RBG_19FT_COMBO_58_17	1	0	0	1	1
OGN96339.1	1-deoxy-D-xylulose-5-phosphate reductoisomerase	Chloroflexi bacterium RBG_13_51_36	1	5	5	6	5
OGO04965.1	1-deoxy-D-xylulose-5-phosphate reductoisomerase	Chloroflexi bacterium RBG_13_54_8	2	1	0	0	0
OGO07788.1	1-deoxy-D-xylulose-5-phosphate reductoisomerase	Chloroflexi bacterium RBG_13_60_13	0	0	1	1	0
OGP66283.1	1-deoxy-D-xylulose-5-phosphate reductoisomerase	Deltaproteobacteria bacterium RBG_16_44_11	0	0	0	1	2
OGP73563.1	1-deoxy-D-xylulose-5-phosphate reductoisomerase	Deltaproteobacteria bacterium RBG_16_49_23	1	0	1	0	1
OGR08940.1	1-deoxy-D-xylulose-5-phosphate reductoisomerase	Desulfobacca sp. RBG_16_58_9	0	0	1	1	0
OGX08587.1	1-deoxy-D-xylulose-5-phosphate reductoisomerase	Omnitrophica WOR_2 bacterium GWA2_47_8	1	0	0	0	0
OHB64672.1	1-deoxy-D-xylulose-5-phosphate reductoisomerase	Planctomycetes bacterium RBG_13_50_24	1	0	0	2	0
OHB64782.1	1-deoxy-D-xylulose-5-phosphate reductoisomerase	Planctomycetes bacterium RBG_13_62_9	1	0	0	0	0
OHB79314.1	1-deoxy-D-xylulose-5-phosphate reductoisomerase	Planctomycetes bacterium RBG_16_55_9	1	0	0	0	0
OHB83987.1	1-deoxy-D-xylulose-5-phosphate reductoisomerase	Planctomycetes bacterium RBG_19FT_COMBO_48_8	3	1	0	3	0
OIP27082.1	1-deoxy-D-xylulose-5-phosphate reductoisomerase	Dehalococcoidia bacterium CG2_30_46_19	0	0	0	1	1
OPX25597.1	1-deoxy-D-xylulose-5-phosphate reductoisomerase	Candidatus Latescibacteria bacterium 4484_107	0	0	0	0	1
OPX33337.1	1-deoxy-D-xylulose-5-phosphate reductoisomerase	Desulfobacteraceae bacterium 4484_190.1	0	0	1	1	0
OQY16894.1	1-deoxy-D-xylulose-5-phosphate reductoisomerase	Desulfobacterium sp. 4572_20	2	0	2	1	1
WP_072965442.1	1-deoxy-D-xylulose-5-phosphate reductoisomerase	Caminicella sporogenes	0	1	0	0	0
KFM15680.1	1-deoxy-D-xylulose-5-phosphate reductoisomerase protein	Marine Group I thaumarchaeote SCGC AAA799-D11	0	0	1	1	0
OEU61290.1	1-deoxy-D-xylulose-5-phosphate reductoisomerase, partial	Desulfobacterales bacterium S5133MH16	1	0	0	0	0
OGN92187.1	1-deoxy-D-xylulose-5-phosphate reductoisomerase, partial	Chloroflexi bacterium RBG_13_48_17	0	1	0	0	0
OGO48171.1	1-deoxy-D-xylulose-5-phosphate reductoisomerase, partial	Chloroflexi bacterium RBG_16_64_32	1	1	1	0	0
15sec1B_S1_L001_R1_001_(paired)_trimmed_(paired)_contig_1023_cov=173_4987_6876_-	1-deoxy-D-xylulose-5-phosphate synthase	Chloroflexi_MAG_NorthAtlantic	18	18	5	18	20
15sec1B_S1_L001_R1_001_(paired)_trimmed_(paired)_contig_10338_cov=9_1_655_-	1-deoxy-D-xylulose-5-phosphate synthase	Chloroflexi_MAG_NorthAtlantic	4	0	0	1	1
15sec1B_S1_L001_R1_001_(paired)_trimmed_(paired)_contig_16444_cov=15_473_1204_-	1-deoxy-D-xylulose-5-phosphate synthase	Chloroflexi_MAG_NorthAtlantic	1	2	0	1	1
15sec1B_S1_L001_R1_001_(paired)_trimmed_(paired)_contig_18631_cov=5_1_542_+	1-deoxy-D-xylulose-5-phosphate synthase	Deltaproteobacteria_MAG_NorthAtlantic_putativeSRB	0	0	0	0	2
15sec1B_S1_L001_R1_001_(paired)_trimmed_(paired)_contig_35387_cov=4_1_768_+	1-deoxy-D-xylulose-5-phosphate synthase	Chloroflexi_MAG_NorthAtlantic	1	0	0	0	0
CDA12669.1	1-deoxy-D-xylulose-5-phosphate synthase	Anaerotruncus sp. CAG:528	0	1	0	0	0
KPQ41966.1	1-deoxy-D-xylulose-5-phosphate synthase	Candidatus Methanoperedens sp. BLZ1	1	0	0	4	0
KPQ41967.1	1-deoxy-D-xylulose-5-phosphate synthase	Candidatus Methanoperedens sp. BLZ1	0	0	0	4	0
KXH70661.1	1-deoxy-D-xylulose-5-phosphate synthase	Candidatus Thorarchaeota archaeon SMTZ1-83	1	0	0	0	0
OEU44510.1	1-deoxy-D-xylulose-5-phosphate synthase	Desulfobacterales bacterium S7086C20	0	1	0	0	0
OEU61772.1	1-deoxy-D-xylulose-5-phosphate synthase	Desulfobacterales bacterium PC51MH44	1	0	0	0	0
OEU78242.1	1-deoxy-D-xylulose-5-phosphate synthase	Desulfobacterales bacterium C00003060	0	0	1	1	1
OGC43716.1	1-deoxy-D-xylulose-5-phosphate synthase	candidate division WOR-3 bacterium RBG_13_43_14	0	0	1	0	0
OGC91390.1	1-deoxy-D-xylulose-5-phosphate synthase	candidate division Zixibacteria bacterium RBG_16_53_22	0	0	0	1	0
OGD12756.1	1-deoxy-D-xylulose-5-phosphate synthase	Candidatus Aminicenantes bacterium RBG_13_62_12	0	0	0	1	0
OGD20696.1	1-deoxy-D-xylulose-5-phosphate synthase	Candidatus Aminicenantes bacterium RBG_16_63_16	2	0	0	0	1
OGD27784.1	1-deoxy-D-xylulose-5-phosphate synthase	Candidatus Aminicenantes bacterium RBG_19FT_COMBO_59_29	0	0	0	3	0
OGD27987.1	1-deoxy-D-xylulose-5-phosphate synthase	Candidatus Aminicenantes bacterium RBG_19FT_COMBO_59_29	2	1	2	2	2
OGN97122.1	1-deoxy-D-xylulose-5-phosphate synthase	Chloroflexi bacterium RBG_13_51_36	3	2	9	8	8
OGN98734.1	1-deoxy-D-xylulose-5-phosphate synthase	Chloroflexi bacterium RBG_13_51_52	1	0	0	1	0
OGO03309.1	1-deoxy-D-xylulose-5-phosphate synthase	Chloroflexi bacterium RBG_13_53_26	1	0	0	0	1
OGO20768.1	1-deoxy-D-xylulose-5-phosphate synthase	Chloroflexi bacterium RBG_16_50_9	0	1	0	0	1
OGO36888.1	1-deoxy-D-xylulose-5-phosphate synthase	Chloroflexi bacterium RBG_16_57_8	1	0	1	1	0
OGO44355.1	1-deoxy-D-xylulose-5-phosphate synthase	Chloroflexi bacterium RBG_16_60_22	0	1	0	0	0
OGP32061.1	1-deoxy-D-xylulose-5-phosphate synthase	Deltaproteobacteria bacterium GWC2_42_11	1	0	0	1	0
OGP72663.1	1-deoxy-D-xylulose-5-phosphate synthase	Deltaproteobacteria bacterium RBG_13_58_19	0	0	0	0	1
OGR29948.1	1-deoxy-D-xylulose-5-phosphate synthase	Desulfuromonadales bacterium GWD2_54_10	0	1	0	0	0
OHD66177.1	1-deoxy-D-xylulose-5-phosphate synthase	Spirochaetes bacterium RBG_13_51_14	1	0	0	0	1
OHD69841.1	1-deoxy-D-xylulose-5-phosphate synthase	Spirochaetes bacterium RBG_16_49_21	1	0	0	0	1
OIO62513.1	1-deoxy-D-xylulose-5-phosphate synthase	Candidatus Marinimicrobia bacterium CG1_02_48_14	1	0	0	2	0
OPX31200.1	1-deoxy-D-xylulose-5-phosphate synthase	Candidatus Latescibacteria bacterium 4484_181	1	0	0	0	0
OPX33940.1	1-deoxy-D-xylulose-5-phosphate synthase	Desulfobacteraceae bacterium 4484_190.2	0	0	1	0	0
OQX00956.1	1-deoxy-D-xylulose-5-phosphate synthase	Desulfobacteraceae bacterium IS3	0	0	1	0	0
OQY17192.1	1-deoxy-D-xylulose-5-phosphate synthase	Desulfobacterium sp. 4572_20	1	0	0	1	2
PCJ13504.1	1-deoxy-D-xylulose-5-phosphate synthase	Candidatus Marinimicrobia bacterium	0	0	0	0	1
RJP58441.1	1-deoxy-D-xylulose-5-phosphate synthase	Deltaproteobacteria bacterium SURF_MAG	0	1	1	1	2
RJQ20583.1	1-deoxy-D-xylulose-5-phosphate synthase	Nitrospiraceae bacterium SURF_MAG	2	1	1	1	1
RJQ39001.1	1-deoxy-D-xylulose-5-phosphate synthase	Dehalococcoidia bacterium	0	0	0	0	1
RJQ54401.1	1-deoxy-D-xylulose-5-phosphate synthase	Actinobacteria bacterium SURF_MAG	0	0	0	1	0
WP_025324451.1	1-deoxy-D-xylulose-5-phosphate synthase	Deferrisoma camini	0	0	1	0	0
WP_035264217.1	1-deoxy-D-xylulose-5-phosphate synthase	Desulfosarcina sp. BuS5	0	0	0	2	0
OGP94196.1	1-deoxy-D-xylulose-5-phosphate synthase, partial	Deltaproteobacteria bacterium RBG_16_47_11	0	0	0	1	0
fig|1211114.3.peg.3055	1-hydroxy-2-methyl-2-(E)-butenyl 4-diphosphate synthase (EC 1.17.7.1)	Pseudoxanthomonas sp. GW2	0	0	0	0	1
fig|190650.1.peg.848	1-hydroxy-2-methyl-2-(E)-butenyl 4-diphosphate synthase (EC 1.17.7.1)	Caulobacter crescentus CB15	0	0	0	1	1
fig|373903.4.peg.830	1-hydroxy-2-methyl-2-(E)-butenyl 4-diphosphate synthase (EC 1.17.7.1)	Halothermothrix orenii H 168	1	1	2	2	3
fig|509190.6.peg.920	1-hydroxy-2-methyl-2-(E)-butenyl 4-diphosphate synthase (EC 1.17.7.1)	Caulobacter segnis ATCC 21756	0	0	0	0	1
fig|545243.4.peg.1563	1-hydroxy-2-methyl-2-(E)-butenyl 4-diphosphate synthase (EC 1.17.7.1)	Clostridium arbusti SL206	0	1	0	0	0
fig|589861.3.peg.213	1-hydroxy-2-methyl-2-(E)-butenyl 4-diphosphate synthase (EC 1.17.7.1)	Thermoanaerobacter ethanolicus CCSD1	0	1	0	0	0
fig|665571.4.peg.1184	1-hydroxy-2-methyl-2-(E)-butenyl 4-diphosphate synthase (EC 1.17.7.1)	Spirochaeta thermophila DSM 6192	0	0	0	1	0
fig|697303.4.peg.128	1-hydroxy-2-methyl-2-(E)-butenyl 4-diphosphate synthase (EC 1.17.7.1)	Thermoanaerobacter wiegelii Rt8.B1	1	0	1	1	0
fig|744872.3.peg.1530	1-hydroxy-2-methyl-2-(E)-butenyl 4-diphosphate synthase (EC 1.17.7.1)	Spirochaeta caldaria DSM 7334	0	0	0	1	0
fig|907.4.peg.2138	1-hydroxy-2-methyl-2-(E)-butenyl 4-diphosphate synthase (EC 1.17.7.1)	Megasphaera elsdenii	0	1	0	0	0
15sec1B_S1_L001_R1_001_(paired)_trimmed_(paired)_contig_40634_cov=4_164_371_+	1-phosphofructokinase	Chloroflexi_MAG_NorthAtlantic	1	0	0	0	0
15sec1B_S1_L001_R1_001_(paired)_trimmed_(paired)_contig_6052_cov=11_1_738_+	1-phosphofructokinase	Chloroflexi_MAG_NorthAtlantic	0	0	0	1	2
KUK56467.1	1-phosphofructokinase	Atribacteria bacterium 34_128	0	0	1	3	0
OGO06508.1	1-phosphofructokinase	Chloroflexi bacterium RBG_13_56_8b	6	10	1	7	7
OGO48393.1	1-phosphofructokinase	Chloroflexi bacterium RBG_16_64_32	0	1	0	0	0
WP_073039722.1	1-phosphofructokinase	Desulfacinum infernum	1	0	0	0	0
fig|293826.4.peg.807	1-phosphofructokinase (EC 2.7.1.56)	Alkaliphilus metalliredigens QYMF	1	0	0	0	0
RJP65896.1	1-phosphofructokinase family hexose kinase	Candidatus Abyssubacteria bacterium SURF_17 SURF_MAG	0	0	1	2	0
KFM21249.1	1-phosphofructokinase protein	Marine Group I thaumarchaeote SCGC AAA799-B03	0	0	1	1	0
GAU07749.1	1-pyrroline-5-carboxylate dehydrogenase	Desulfoplanes formicivorans	0	0	0	0	1
KPJ59261.1	1-pyrroline-5-carboxylate dehydrogenase	Latescibacteria bacterium DG_63	1	0	0	0	0
OGB69967.1	1-pyrroline-5-carboxylate dehydrogenase	Caldithrix sp. RBG_13_44_9	1	0	0	2	0
OGD25181.1	1-pyrroline-5-carboxylate dehydrogenase	Candidatus Aminicenantes bacterium RBG_13_63_10	1	0	0	1	0
OGD31756.1	1-pyrroline-5-carboxylate dehydrogenase	Candidatus Aminicenantes bacterium RBG_19FT_COMBO_58_17	3	1	0	2	4
OGO27983.1	1-pyrroline-5-carboxylate dehydrogenase	Chloroflexi bacterium RBG_16_54_18	0	0	4	2	0
OGO29365.1	1-pyrroline-5-carboxylate dehydrogenase	Chloroflexi bacterium RBG_16_52_11	0	0	1	2	0
OGO66922.1	1-pyrroline-5-carboxylate dehydrogenase	Chloroflexi bacterium RBG_19FT_COMBO_62_14	0	1	2	1	0
OHB85144.1	1-pyrroline-5-carboxylate dehydrogenase	Planctomycetes bacterium RBG_16_64_12	3	0	1	7	2
OIP30536.1	1-pyrroline-5-carboxylate dehydrogenase	Deltaproteobacteria bacterium CG2_30_63_29	1	1	1	1	1
OPX18133.1	1-pyrroline-5-carboxylate dehydrogenase	Candidatus Omnitrophica bacterium 4484_100	0	0	3	0	0
OQX83887.1	1-pyrroline-5-carboxylate dehydrogenase	Candidatus Latescibacteria bacterium 4484_7	0	0	0	1	0
ORJ58598.1	1-pyrroline-5-carboxylate dehydrogenase	Geothermobacter sp. EPR-M	0	0	0	1	0
PCI39565.1	1-pyrroline-5-carboxylate dehydrogenase	Elusimicrobia bacterium	1	0	0	0	0
RDE10909.1	1-pyrroline-5-carboxylate dehydrogenase	Candidatus Thorarchaeota archaeon	0	0	0	1	0
WP_074218028.1	1-pyrroline-5-carboxylate dehydrogenase	Halodesulfovibrio marinisediminis	0	0	0	0	1
WP_078665793.1	1-pyrroline-5-carboxylate dehydrogenase	Carboxydocella sporoproducens	0	0	0	0	1
OGO09915.1	1-pyrroline-5-carboxylate dehydrogenase, partial	Chloroflexi bacterium RBG_13_68_17	1	0	0	0	0
OGO71626.1	2-(1,2-epoxy-1,2-dihydrophenyl)acetyl-CoA isomerase	Chloroflexi bacterium RBG_19FT_COMBO_62_14	0	1	1	1	0
PCI63941.1	2-(1,2-epoxy-1,2-dihydrophenyl)acetyl-CoA isomerase	Kordiimonadales bacterium	0	0	0	1	0
RJP69639.1	2-(1,2-epoxy-1,2-dihydrophenyl)acetyl-CoA isomerase	Comamonadaceae bacterium SURF_MAG	0	0	0	0	1
KPV61474.1	2-(3-amino-3-carboxypropyl)histidine synthase	Candidatus Bathyarchaeota archaeon BA1	1	0	0	0	1
KPV64573.1	2-(3-amino-3-carboxypropyl)histidine synthase	Candidatus Bathyarchaeota archaeon BA2	5	0	0	3	5
PPA80166.1	2-(3-amino-3-carboxypropyl)histidine synthase	ANME-2 cluster archaeon HR1	1	0	0	0	0
OLS31625.1	2-(5''-triphosphoribosyl)-3'-dephosphocoenzyme-A synthase	Candidatus Thorarchaeota archaeon AB_25	0	0	1	0	0
KKK45767.1	2-(R)-hydroxypropyl-CoM dehydrogenase	Lokiarchaeum sp. GC14_75	0	0	2	0	0
OLS17834.1	2,2-dialkylglycine decarboxylase	Candidatus Odinarchaeota archaeon LCB_4	0	0	0	1	0
OGD20099.1	2,3,4,5-tetrahydropyridine-2,6-dicarboxylate N-acetyltransferase	Candidatus Aminicenantes bacterium RBG_13_64_14	1	1	2	1	1
fig|1034346.3.peg.3002	2,3,4,5-tetrahydropyridine-2,6-dicarboxylate N-acetyltransferase (EC 2.3.1.89)	Clostridiaceae bacterium JC118	0	0	1	0	0
fig|1221327.3.peg.142	2,3,4,5-tetrahydropyridine-2,6-dicarboxylate N-acetyltransferase (EC 2.3.1.89)	Clostridium botulinum CDC66177	0	0	1	0	1
fig|209709.3.peg.3901	2,3,4,5-tetrahydropyridine-2,6-dicarboxylate N-acetyltransferase (EC 2.3.1.89)	Caldilinea aerophila DSM 14535 = NBRC 104270	0	0	1	0	0
fig|209709.3.peg.4342	2,3,4,5-tetrahydropyridine-2,6-dicarboxylate N-acetyltransferase (EC 2.3.1.89)	Caldilinea aerophila DSM 14535 = NBRC 104270	1	0	0	2	1
fig|219305.4.peg.4020	2,3,4,5-tetrahydropyridine-2,6-dicarboxylate N-acetyltransferase (EC 2.3.1.89)	Micromonospora sp. ATCC 39149	1	0	0	0	0
fig|326427.3.peg.40	2,3,4,5-tetrahydropyridine-2,6-dicarboxylate N-acetyltransferase (EC 2.3.1.89)	Chloroflexus aggregans DSM 9485	1	0	0	0	0
fig|432331.4.peg.1466	2,3,4,5-tetrahydropyridine-2,6-dicarboxylate N-acetyltransferase (EC 2.3.1.89)	Sulfurihydrogenibium yellowstonense SS-5	0	0	0	1	0
fig|580340.6.peg.1917	2,3,4,5-tetrahydropyridine-2,6-dicarboxylate N-acetyltransferase (EC 2.3.1.89)	Thermovirga lienii DSM 17291	0	1	0	0	0
fig|768670.3.peg.1897	2,3,4,5-tetrahydropyridine-2,6-dicarboxylate N-acetyltransferase (EC 2.3.1.89)	Calditerrivibrio nitroreducens DSM 19672	1	0	1	1	0
fig|926566.3.peg.1242	2,3,4,5-tetrahydropyridine-2,6-dicarboxylate N-acetyltransferase (EC 2.3.1.89)	Terriglobus roseus DSM 18391	1	0	0	0	0
fig|1261556.3.peg.2464	2,3,4,5-tetrahydropyridine-2,6-dicarboxylate N-succinyltransferase (EC 2.3.1.117)	Xanthomonas translucens pv. translucens DSM 18974	0	0	0	1	1
fig|509190.6.peg.3955	2,3,4,5-tetrahydropyridine-2,6-dicarboxylate N-succinyltransferase (EC 2.3.1.117)	Caulobacter segnis ATCC 21756	0	0	0	1	1
KKK44050.1	2,3-bisphosphoglycerate-dependent phosphoglycerate mutase	Lokiarchaeum sp. GC14_75	0	0	4	4	1
KKK45673.1	2,3-bisphosphoglycerate-dependent phosphoglycerate mutase	Lokiarchaeum sp. GC14_75	0	0	1	0	0
96170.peg.635	2,3-bisphosphoglycerate-independent /9_0642 phosphoglycerate mutase, archaeal type (EC 5.4.2.1) 634:1965	SPPG9_Chloroflexi_MAG	0	0	0	2	0
EIJ66294.1	2,3-bisphosphoglycerate-independent phosphoglycerate mutase	Candidatus Nitrosopumilus salaria BD31	0	0	0	1	0
GAM10492.1	2,3-bisphosphoglycerate-independent phosphoglycerate mutase	Geobacter sp. OR-1	0	0	0	1	0
KPV64039.1	2,3-bisphosphoglycerate-independent phosphoglycerate mutase	Candidatus Bathyarchaeota archaeon BA1	1	0	0	2	2
KPV64262.1	2,3-bisphosphoglycerate-independent phosphoglycerate mutase	Candidatus Bathyarchaeota archaeon BA2	5	0	0	1	2
OGO59244.1	2,3-bisphosphoglycerate-independent phosphoglycerate mutase	Chloroflexi bacterium RBG_19FT_COMBO_47_9	1	1	1	0	1
PXF51509.1	2,3-bisphosphoglycerate-independent phosphoglycerate mutase	ANME-1 cluster archaeon	2	3	1	1	1
PXF52546.1	2,3-bisphosphoglycerate-independent phosphoglycerate mutase	ANME-1 cluster archaeon	3	0	3	4	2
RCV64331.1	2,3-bisphosphoglycerate-independent phosphoglycerate mutase	ANME-1 cluster archaeon	0	0	0	0	1
RJP59653.1	2,3-bisphosphoglycerate-independent phosphoglycerate mutase	Deltaproteobacteria bacterium SURF_MAG	0	1	0	0	0
WP_023845363.1	2,3-bisphosphoglycerate-independent phosphoglycerate mutase	Methanolobus tindarius	1	1	0	0	0
fig|1045855.3.peg.2863	2,3-bisphosphoglycerate-independent phosphoglycerate mutase (EC 5.4.2.1)	Pseudoxanthomonas spadix BD-a59	0	0	0	0	2
fig|281689.4.peg.3125	2,3-bisphosphoglycerate-independent phosphoglycerate mutase (EC 5.4.2.1)	Desulfuromonas acetoxidans DSM 684	0	0	1	0	0
fig|428128.7.peg.1978	2,3-bisphosphoglycerate-independent phosphoglycerate mutase (EC 5.4.2.1)	Eubacterium siraeum DSM 15702	0	0	0	1	0
fig|498761.3.peg.571	2,3-bisphosphoglycerate-independent phosphoglycerate mutase (EC 5.4.2.1)	Heliobacterium modesticaldum Ice1	0	0	0	1	0
fig|56780.10.peg.1962	2,3-bisphosphoglycerate-independent phosphoglycerate mutase (EC 5.4.2.1)	Syntrophus aciditrophicus SB	0	0	0	1	0
OLS23396.1	2,3-bisphosphoglycerate-independent phosphoglycerate mutase 1	Candidatus Thorarchaeota archaeon AB_25	0	0	1	0	0
PPA78427.1	2,3-bisphosphoglycerate-independent phosphoglycerate mutase 1	ANME-2 cluster archaeon HR1	1	0	0	0	0
15sec1B_S1_L001_R1_001_(paired)_trimmed_(paired)_contig_19640_cov=2_93_689_-	2,3-bisphosphoglycerate-independent phosphoglycerate mutase, archaeal form	Atribacteria_MAG_NorthAtlantic	0	0	0	1	1
15sec1B_S1_L001_R1_001_(paired)_trimmed_(paired)_contig_4422_cov=150_1_516_+	2,3-bisphosphoglycerate-independent phosphoglycerate mutase, archaeal form	Atribacteria_MAG_NorthAtlantic	0	0	1	0	0
fig|1230345.4.peg.2444	2,3-bisphosphoglycerate-independent phosphoglycerate mutase, archaeal type (EC 5.4.2.1)	Kuenenia stuttgartiensis enrichment culture clone RU1	1	0	0	0	0
fig|214688.3.peg.2763	2,3-bisphosphoglycerate-independent phosphoglycerate mutase, archaeal type (EC 5.4.2.1)	Gemmata obscuriglobus UQM 2246	1	0	0	0	0
fig|485916.4.peg.3676	2,3-bisphosphoglycerate-independent phosphoglycerate mutase, archaeal type (EC 5.4.2.1)	Desulfotomaculum acetoxidans DSM 771	1	0	0	0	0
fig|56780.10.peg.126	2,3-bisphosphoglycerate-independent phosphoglycerate mutase, archaeal type (EC 5.4.2.1)	Syntrophus aciditrophicus SB	1	0	0	0	1
fig|709986.3.peg.58	2,3-bisphosphoglycerate-independent phosphoglycerate mutase, archaeal type (EC 5.4.2.1)	Deinococcus maricopensis DSM 21211	0	1	0	0	0
RJR18484.1	2,3-butanediol dehydrogenase, partial	Desulfobacteraceae bacterium SURF_MAG	0	0	0	1	0
fig|573413.5.peg.3532	2,3-butanediol dehydrogenase, R-alcohol forming, (R)- and (S)-acetoin-specific (EC 1.1.1.4)	Spirochaeta smaragdinae DSM 11293	0	0	0	1	0
'15sec1B_S1_L001_R1_001_(paired)_trimmed_(paired)_contig_161_cov=122_1895_3551_+	2'',3''-cyclic-nucleotide 2''-phosphodiesterase / 3''-nucleotidase	Atribacteria_MAG_NorthAtlantic'	0	0	0	1	0
'15sec1B_S1_L001_R1_001_(paired)_trimmed_(paired)_contig_6586_cov=44_60_1298_-	2'',3''-cyclic-nucleotide 2''-phosphodiesterase / 3''-nucleotidase	Atribacteria_MAG_NorthAtlantic'	0	1	0	0	0
KKK40381.1	2,3-dehydroadipyl-CoA hydratase, partial	Lokiarchaeum sp. GC14_75	0	0	0	0	1
fig|1089553.3.peg.529	2,3-diketo-5-methylthiopentyl-1-phosphate enolase (EC 5.3.2.5)	Thermacetogenium phaeum DSM 12270	2	0	1	1	1
fig|1211114.3.peg.2760	2,3-diketo-5-methylthiopentyl-1-phosphate enolase-phosphatase (EC 3.1.3.77)	Pseudoxanthomonas sp. GW2	0	0	0	1	1
KKK40823.1	2,3-dimethylmalate dehydratase large subunit	Lokiarchaeum sp. GC14_75	0	0	1	2	0
KKK40903.1	2,3-dimethylmalate dehydratase large subunit	Lokiarchaeum sp. GC14_75	0	0	1	1	0
KKK42905.1	2,3-dimethylmalate dehydratase large subunit	Lokiarchaeum sp. GC14_75	0	0	6	5	1
KKK43289.1	2,3-dimethylmalate dehydratase large subunit	Lokiarchaeum sp. GC14_75	0	0	2	3	1
KKK40904.1	2,3-dimethylmalate dehydratase small subunit	Lokiarchaeum sp. GC14_75	0	0	0	1	0
KKK43290.1	2,3-dimethylmalate dehydratase small subunit	Lokiarchaeum sp. GC14_75	0	0	2	1	0
RJP71845.1	2,3-diphosphoglycerate synthetase	Candidatus Abyssubacteria bacterium SURF_17 SURF_MAG	0	1	0	0	0
RJP29639.1	2,3-diphosphoglycerate-dependent phosphoglycerate mutase	Candidatus Omnitrophica bacterium SURF_MAG	0	0	0	1	0
sp|Q3ZWG5.1|ISPF_DEHMC2-C-methyl-D-erythritol	2,4-cyclodiphosphate synthase	Chloroflexi Dehalococcoidia	0	1	0	0	0
fig|573413.5.peg.579	2,4-diaminobutyrate 4-transaminase( EC:2.6.1.76 )	Spirochaeta smaragdinae DSM 11293	4	1	4	6	4
fig|1009370.3.peg.1692	2,4-diaminopentanoate dehydrogenase (EC 1.4.1.12)	Acetonema longum DSM 6540	0	1	0	1	0
15sec1B_S1_L001_R1_001_(paired)_trimmed_(paired)_contig_863_cov=152_1_1082_-	2,4-dienoyl-CoA reductase	Atribacteria_MAG_NorthAtlantic	1	0	0	1	2
CAMPEP0201285034	2,4-dienoyl-CoA reductase	Undescribed_Undescribed	3	2	6	3	4
KKK45878.1	2,4-dienoyl-CoA reductase	NADPH [Lokiarchaeum sp. GC14_75	0	0	0	0	1
OFW62951.1	2,4-dienoyl-CoA reductase	Actinobacteria bacterium RBG_13_63_9	0	0	1	0	0
OHD74660.1	2,4-dienoyl-CoA reductase	Spirochaetes bacterium RBG_16_67_19	0	0	1	1	0
OHD74686.1	2,4-dienoyl-CoA reductase	Spirochaetes bacterium RBG_16_67_19	0	0	0	0	1
SFQ16462.1	2,4-dienoyl-CoA reductase	Caldicoprobacter faecalis	0	0	1	1	0
fig|1041522.3.peg.5012	2,4-dienoyl-CoA reductase	NADPH (EC 1.3.1.34) [Mycobacterium colombiense CECT 3035	0	0	0	0	1
fig|1084662.5.peg.475	2,4-dienoyl-CoA reductase	NADPH (EC 1.3.1.34) [Xanthomonas sacchari NCPPB 4393	0	0	0	0	1
fig|1089553.3.peg.2061	2,4-dienoyl-CoA reductase	NADPH (EC 1.3.1.34) [Thermacetogenium phaeum DSM 12270	0	0	0	1	1
fig|1211114.3.peg.1714	2,4-dienoyl-CoA reductase	NADPH (EC 1.3.1.34) [Pseudoxanthomonas sp. GW2	0	0	0	0	2
fig|224325.1.peg.1250	2,4-dienoyl-CoA reductase	NADPH (EC 1.3.1.34) [Archaeoglobus fulgidus DSM 4304	0	0	0	1	0
fig|269799.3.peg.1535	2,4-dienoyl-CoA reductase	NADPH (EC 1.3.1.34) [Geobacter metallireducens GS-15	0	0	0	1	1
fig|273068.3.peg.2235	2,4-dienoyl-CoA reductase	NADPH (EC 1.3.1.34) [Thermoanaerobacter tengcongensis MB4	1	0	1	0	1
fig|366602.3.peg.3757	2,4-dienoyl-CoA reductase	NADPH (EC 1.3.1.34) [Caulobacter sp. K31	0	0	0	0	1
fig|457570.14.peg.1896	2,4-dienoyl-CoA reductase	NADPH (EC 1.3.1.34) [Natranaerobius thermophilus JW/NM-WN-LF	1	0	0	0	0
fig|509192.3.peg.1933	2,4-dienoyl-CoA reductase	NADPH (EC 1.3.1.34) [Thermoanaerobacter ethanolicus JW 200	0	0	0	1	3
fig|697303.4.peg.1728	2,4-dienoyl-CoA reductase	NADPH (EC 1.3.1.34) [Thermoanaerobacter wiegelii Rt8.B1	1	2	0	0	1
fig|706587.4.peg.2574	2,4-dienoyl-CoA reductase	NADPH (EC 1.3.1.34) [Desulfomonile tiedjei DSM 6799	0	0	1	1	0
fig|767817.3.peg.3816	2,4-dienoyl-CoA reductase	NADPH (EC 1.3.1.34) [Desulfotomaculum gibsoniae DSM 7213	0	0	0	1	1
fig|891968.3.peg.1649	2,4-dienoyl-CoA reductase	NADPH (EC 1.3.1.34) [Anaerobaculum mobile DSM 13181	1	0	0	0	0
15sec1B_S1_L001_R1_001_(paired)_trimmed_(paired)_contig_19332_cov=14_1_795_+	2,4-dihydroxyhept-2-ene-1,7-dioic acid aldolase	Atribacteria_MAG_NorthAtlantic	1	0	0	0	0
15sec1B_S1_L001_R1_001_(paired)_trimmed_(paired)_contig_3904_cov=66_1265_1664_-	2,4-dihydroxyhept-2-ene-1,7-dioic acid aldolase	Atribacteria_MAG_NorthAtlantic	0	0	0	1	0
EMR73043.1	2,4-dihydroxyhept-2-ene-1,7-dioic acid aldolase	Thaumarchaeota archaeon SCGC AB-539-E09	0	0	1	0	0
ETA67453.1	2,4-dihydroxyhept-2-ene-1,7-dioic acid aldolase	Methanolobus tindarius DSM 2278	0	0	0	1	0
KUO41527.1	2,4-dihydroxyhept-2-ene-1,7-dioic acid aldolase	Hadesarchaea archaeon YNP_45	0	0	0	0	1
OGO45804.1	2,4-dihydroxyhept-2-ene-1,7-dioic acid aldolase	Chloroflexi bacterium RBG_16_64_32	0	1	1	2	0
OGP16198.1	2,4-dihydroxyhept-2-ene-1,7-dioic acid aldolase	Deltaproteobacteria bacterium GWA2_55_82	1	0	0	0	0
OGQ05100.1	2,4-dihydroxyhept-2-ene-1,7-dioic acid aldolase	Deltaproteobacteria bacterium RIFCSPHIGHO2_01_FULL_43_49	1	0	0	0	0
OGU72639.1	2,4-dihydroxyhept-2-ene-1,7-dioic acid aldolase	Ignavibacteria bacterium RBG_16_34_14	1	0	0	2	0
OQY59763.1	2,4-dihydroxyhept-2-ene-1,7-dioic acid aldolase	Desulfobacteraceae bacterium 4572_88	1	0	1	1	1
RJQ26443.1	2,4-dihydroxyhept-2-ene-1,7-dioic acid aldolase	Candidatus Parcubacteria bacterium SURF_MAG	0	0	2	0	0
WP_045213317.1	2,4-dihydroxyhept-2-ene-1,7-dioic acid aldolase	Desulfonatronovibrio magnus	1	0	0	0	0
WP_048135806.1	2,4-dihydroxyhept-2-ene-1,7-dioic acid aldolase	Methanolobus tindarius	0	0	1	2	0
fig|1078020.3.peg.4376	2,4-dihydroxyhept-2-ene-1,7-dioic acid aldolase (EC 4.1.2.n4)	Mycobacterium thermoresistibile ATCC 19527	1	0	0	0	0
fig|309801.4.peg.1553	2,4-dihydroxyhept-2-ene-1,7-dioic acid aldolase (EC 4.1.2.n4)	Thermomicrobium roseum DSM 5159	0	1	1	0	0
fig|335283.5.peg.588	2,4-dihydroxyhept-2-ene-1,7-dioic acid aldolase (EC 4.1.2.n4)	Nitrosomonas eutropha C91	1	0	0	0	0
fig|391937.3.peg.1770	2,4-dihydroxyhept-2-ene-1,7-dioic acid aldolase (EC 4.1.2.n4)	Nitratireductor pacificus pht-3B	1	0	0	0	0
fig|497964.5.peg.3573	2,4-dihydroxyhept-2-ene-1,7-dioic acid aldolase (EC 4.1.2.n4)	Chthoniobacter flavus Ellin428	1	0	0	1	0
fig|504472.5.peg.1009	2,4-dihydroxyhept-2-ene-1,7-dioic acid aldolase (EC 4.1.2.n4)	Spirosoma linguale DSM 74	0	0	0	1	0
fig|761193.3.peg.2955	2,4-dihydroxyhept-2-ene-1,7-dioic acid aldolase (EC 4.1.2.n4)	Runella slithyformis DSM 19594	1	0	0	0	0
fig|913331.3.peg.349	2,4-dihydroxyhept-2-ene-1,7-dioic acid aldolase, putative	SAR324 cluster bacterium SCGC AAA240-J09	1	0	0	0	0
KKK41990.1	2',5' RNA ligase family	Lokiarchaeum sp. GC14_75	0	0	3	2	0
KKK45467.1	2',5' RNA ligase family	Lokiarchaeum sp. GC14_75	0	0	1	0	0
KPV64196.1	2',5' RNA ligase family	Candidatus Bathyarchaeota archaeon BA2	2	0	0	1	2
KPV65326.1	2',5' RNA ligase family	Candidatus Bathyarchaeota archaeon BA1	2	0	0	1	2
PBO84622.1	2,5-diamino-6-(ribosylamino)-4(3H)-pyrimidinone 5'-phosphate reductase	Thaumarchaeota archaeon	0	0	3	1	0
RJQ28321.1	2,5-diamino-6-(ribosylamino)-4(3H)-pyrimidinone 5'-phosphate reductase	Candidatus Parcubacteria bacterium SURF_MAG	0	0	0	0	1
WP_004590563.1	2,5-diamino-6-(ribosylamino)-4(3H)-pyrimidinone 5'-phosphate reductase	Methanocaldococcus villosus	0	0	0	0	1
OGD54574.1	2,5-dichloro-2,5-cyclohexadiene-1,4-diol dehydrogenase	Candidatus Bathyarchaeota archaeon RBG_13_60_20	2	0	1	2	1
OLS22981.1	2,5-dichloro-2,5-cyclohexadiene-1,4-diol dehydrogenase	Candidatus Thorarchaeota archaeon AB_25	0	0	1	0	0
PWB46761.1	2,5-dichloro-2,5-cyclohexadiene-1,4-diol dehydrogenase	Dehalococcoidia bacterium	0	0	1	1	1
fig|190650.1.peg.245	2,5-dichloro-2,5-cyclohexadiene-1,4-diol dehydrogenase	Caulobacter crescentus CB15	0	0	0	0	1
fig|190650.1.peg.93	2,5-dichloro-2,5-cyclohexadiene-1,4-diol dehydrogenase	Caulobacter crescentus CB15	0	0	0	1	1
fig|944559.3.peg.4236	2,5-dichloro-2,5-cyclohexadiene-1,4-diol dehydrogenase	Paenibacillus sp. HGF7	0	0	0	0	1
OLS18015.1	2,5-dihydroxypyridine 5,6-dioxygenase	Candidatus Odinarchaeota archaeon LCB_4	1	0	0	0	0
KKK43645.1	2,5-diketo-D-gluconate reductase A	Lokiarchaeum sp. GC14_75	0	0	0	1	0
fig|1157949.3.peg.1209	2,5-diketo-D-gluconic acid reductase (EC 1.1.1.-)	Thermotoga sp. EMP	1	0	0	0	0
fig|209709.3.peg.1994	2,5-diketo-D-gluconic acid reductase (EC 1.1.1.-)	Caldilinea aerophila DSM 14535 = NBRC 104270	0	0	0	0	1
RJP22300.1	2,6-beta-D-fructofuranosidase	Candidatus Omnitrophica bacterium SURF_MAG	2	1	2	3	0
AJM93158.1	2:oxoacid-ferredoxin oxidoreductase, beta subunit	Candidatus Nitrosopumilus piranensis	0	0	0	1	0
AJW71439.1	2:oxoacid-ferredoxin oxidoreductase, beta subunit	Candidatus Nitrosopumilus adriaticus	1	0	0	0	0
fig|335543.9.peg.4261	238aa long hypothetical arylmalonate decarboxylase	Syntrophobacter fumaroxidans MPOB	0	0	0	1	1
KFM21912.1	23-bisphosphoglycerate-dependent phosphoglycerate mutase protein	Marine Group I thaumarchaeote SCGC AAA799-B03	0	0	1	0	0
KFM21677.1	23-bisphosphoglycerate-independent phosphoglycerate mutase protein	Marine Group I thaumarchaeote SCGC AAA799-B03	0	0	0	1	0
15sec1B_S1_L001_R1_001_(paired)_trimmed_(paired)_contig_9999_cov=30_396_1154_-	23S rRNA (adenine(2503)-C(2))-methyltransferase	Atribacteria_MAG_NorthAtlantic	0	0	0	0	1
OEU54314.1	23S rRNA (adenine(2503)-C(2))-methyltransferase	Desulfobacterales bacterium C00003106	0	0	0	0	1
OEU81151.1	23S rRNA (adenine(2503)-C(2))-methyltransferase	Desulfobacterales bacterium S5133MH4	0	0	1	0	1
OGC79974.1	23S rRNA (adenine(2503)-C(2))-methyltransferase	candidate division Zixibacteria bacterium RBG_16_43_9	0	0	0	0	1
OGC89509.1	23S rRNA (adenine(2503)-C(2))-methyltransferase	candidate division Zixibacteria bacterium RBG_16_53_22	0	0	0	1	0
OGD14298.1	23S rRNA (adenine(2503)-C(2))-methyltransferase	Candidatus Atribacteria bacterium RBG_19FT_COMBO_35_14	0	0	0	1	0
OGG43680.1	23S rRNA (adenine(2503)-C(2))-methyltransferase	Candidatus Jorgensenbacteria bacterium RIFCSPLOWO2_12_FULL_42_11	0	0	1	2	1
OGN89085.1	23S rRNA (adenine(2503)-C(2))-methyltransferase	Chloroflexi bacterium RBG_13_46_14	0	0	1	0	0
OGN98844.1	23S rRNA (adenine(2503)-C(2))-methyltransferase	Chloroflexi bacterium RBG_13_51_52	0	1	1	0	0
OGO01174.1	23S rRNA (adenine(2503)-C(2))-methyltransferase	Chloroflexi bacterium RBG_13_52_12	1	0	0	1	2
OGO13322.1	23S rRNA (adenine(2503)-C(2))-methyltransferase	Chloroflexi bacterium RBG_13_66_10	1	0	1	0	0
OGO23050.1	23S rRNA (adenine(2503)-C(2))-methyltransferase	Chloroflexi bacterium RBG_16_50_9	1	0	0	0	0
OGO29448.1	23S rRNA (adenine(2503)-C(2))-methyltransferase	Chloroflexi bacterium RBG_16_54_18	0	0	1	0	0
OGO39057.1	23S rRNA (adenine(2503)-C(2))-methyltransferase	Chloroflexi bacterium RBG_16_56_8	1	0	1	2	2
OGP72954.1	23S rRNA (adenine(2503)-C(2))-methyltransferase	Deltaproteobacteria bacterium RBG_16_49_23	0	0	1	0	0
OGT27780.1	23S rRNA (adenine(2503)-C(2))-methyltransferase	Gammaproteobacteria bacterium RBG_16_66_13	0	1	0	0	0
OGW72043.1	23S rRNA (adenine(2503)-C(2))-methyltransferase	Omnitrophica bacterium GWA2_41_15	0	0	0	1	0
OGW75418.1	23S rRNA (adenine(2503)-C(2))-methyltransferase	Omnitrophica bacterium RBG_13_46_9	1	1	1	1	1
OGY45124.1	23S rRNA (adenine(2503)-C(2))-methyltransferase	Candidatus Buchananbacteria bacterium RIFCSPHIGHO2_01_FULL_39_8	0	0	0	1	0
OGZ24904.1	23S rRNA (adenine(2503)-C(2))-methyltransferase	Candidatus Nealsonbacteria bacterium RIFCSPLOWO2_01_FULL_43_32	0	1	1	0	0
OGZ72778.1	23S rRNA (adenine(2503)-C(2))-methyltransferase	Candidatus Staskawiczbacteria bacterium RIFCSPLOWO2_01_FULL_37_25b	1	1	1	0	0
OPX18035.1	23S rRNA (adenine(2503)-C(2))-methyltransferase	Candidatus Omnitrophica bacterium 4484_100	0	0	1	0	0
OPX40166.1	23S rRNA (adenine(2503)-C(2))-methyltransferase	Desulfobacteraceae bacterium 4484_190.1	0	0	1	0	0
OQY17606.1	23S rRNA (adenine(2503)-C(2))-methyltransferase	Desulfobacterium sp. 4572_20	1	0	1	0	1
OQY40190.1	23S rRNA (adenine(2503)-C(2))-methyltransferase	Candidatus Atribacteria bacterium 4572_76	1	1	2	2	0
RJQ38693.1	23S rRNA (adenine(2503)-C(2))-methyltransferase RlmN	Dehalococcoidia bacterium	0	0	1	1	1
RJR27797.1	23S rRNA (adenine(2503)-C(2))-methyltransferase RlmN	Desulfobacteraceae bacterium SURF_MAG	0	0	1	0	0
WP_073035822.1	23S rRNA (adenine(2503)-C(2))-methyltransferase RlmN	Desulfacinum infernum	1	0	0	0	0
OEU77437.1	23S rRNA (adenine(2503)-C(2))-methyltransferase, partial	Desulfobacterales bacterium C00003060	0	1	0	0	0
fig|1084662.5.peg.3582	23S rRNA (guanine-N-2-) -methyltransferase rlmL EC 2.1.1.-)	Xanthomonas sacchari NCPPB 4393	0	0	0	0	1
fig|1195885.3.peg.1933	23S rRNA (guanine-N-2-) -methyltransferase rlmL EC 2.1.1.-)	Xanthomonas translucens pv. graminis ART-Xtg29	0	0	0	0	1
ANA40516.1	23S rRNA (guanosine(2251)-2'-O)-methyltransferase RlmB	Geobacter anodireducens	1	0	0	0	0
OEU67883.1	23S rRNA (guanosine(2251)-2'-O)-methyltransferase RlmB	Desulfobacterales bacterium PC51MH44	0	0	0	1	0
OEU79214.1	23S rRNA (guanosine(2251)-2'-O)-methyltransferase RlmB	Desulfobacterales bacterium C00003060	0	0	0	1	1
OFW64115.1	23S rRNA (guanosine(2251)-2'-O)-methyltransferase RlmB	Actinobacteria bacterium RBG_19FT_COMBO_36_27	1	1	1	1	1
OGD17281.1	23S rRNA (guanosine(2251)-2'-O)-methyltransferase RlmB	Candidatus Aminicenantes bacterium RBG_16_63_14	1	0	2	0	1
OGD28851.1	23S rRNA (guanosine(2251)-2'-O)-methyltransferase RlmB	Candidatus Aminicenantes bacterium RBG_19FT_COMBO_65_30	0	0	0	0	1
OGD29542.1	23S rRNA (guanosine(2251)-2'-O)-methyltransferase RlmB	Candidatus Aminicenantes bacterium RBG_13_63_10	1	2	2	1	1
OGD36885.1	23S rRNA (guanosine(2251)-2'-O)-methyltransferase RlmB	Candidatus Aminicenantes bacterium RBG_19FT_COMBO_58_17	1	0	0	1	0
OGN91769.1	23S rRNA (guanosine(2251)-2'-O)-methyltransferase RlmB	Chloroflexi bacterium RBG_13_48_10	0	0	0	1	0
OGO12697.1	23S rRNA (guanosine(2251)-2'-O)-methyltransferase RlmB	Chloroflexi bacterium RBG_16_47_49	0	0	2	0	0
OGO34017.1	23S rRNA (guanosine(2251)-2'-O)-methyltransferase RlmB	Chloroflexi bacterium RBG_16_57_11	0	0	1	1	0
OGO65384.1	23S rRNA (guanosine(2251)-2'-O)-methyltransferase RlmB	Chloroflexi bacterium RBG_19FT_COMBO_50_10	0	0	1	1	0
OGP11810.1	23S rRNA (guanosine(2251)-2'-O)-methyltransferase RlmB	Deltaproteobacteria bacterium GWA2_42_85	0	0	0	0	1
OGP31546.1	23S rRNA (guanosine(2251)-2'-O)-methyltransferase RlmB	Deltaproteobacteria bacterium GWC2_42_11	1	0	1	0	0
OIP89354.1	23S rRNA (guanosine(2251)-2'-O)-methyltransferase RlmB	Syntrophaceae bacterium CG2_30_49_12	1	1	0	0	0
OPX35825.1	23S rRNA (guanosine(2251)-2'-O)-methyltransferase RlmB	Desulfobacteraceae bacterium 4484_190.2	1	0	1	2	0
fig|1210005.3.peg.3400	23S rRNA (guanosine-2'-O-) -methyltransferase rlmB (EC 2.1.1.-)	Stenotrophomonas maltophilia S028	0	0	0	0	1
fig|190650.1.peg.1232	23S rRNA (guanosine-2'-O-) -methyltransferase rlmB (EC 2.1.1.-)	Caulobacter crescentus CB15	0	0	0	0	1
fig|324602.4.peg.2026	23S rRNA (guanosine-2'-O-) -methyltransferase rlmB (EC 2.1.1.-)	Chloroflexus aurantiacus J-10-fl	0	0	1	0	0
fig|391603.3.peg.294	23S rRNA (guanosine-2'-O-) -methyltransferase rlmB (EC 2.1.1.-)	Flavobacteriales bacterium ALC-1	0	0	0	1	0
fig|450851.6.peg.1709	23S rRNA (guanosine-2'-O-) -methyltransferase rlmB (EC 2.1.1.-)	Phenylobacterium zucineum HLK1	0	0	0	0	1
fig|765420.3.peg.368	23S rRNA (guanosine-2'-O-) -methyltransferase rlmB (EC 2.1.1.-)	Oscillochloris trichoides DG6	0	0	0	1	1
OFW71857.1	23S rRNA (pseudouridine(1915)-N(3))-methyltransferase RlmH	Alphaproteobacteria bacterium RBG_16_64_48	0	0	0	0	1
OPX37499.1	23S rRNA (uracil(1939)-C(5))-methyltransferase RlmD	Desulfobacteraceae bacterium 4484_190.2	0	0	1	0	0
OQY16220.1	23S rRNA (uracil(1939)-C(5))-methyltransferase RlmD	Desulfobacterium sp. 4572_20	3	0	1	2	2
fig|743721.3.peg.1902	23S rRNA (Uracil-5-) -methyltransferase RumA (EC 2.1.1.-)	Pseudoxanthomonas suwonensis 11-1	0	0	0	0	1
15sec1B_S1_L001_R1_001_(paired)_trimmed_(paired)_contig_2325_cov=133_693_1300_+	23S rRNA (uracil-5-)-methyltransferase RumA	Atribacteria_MAG_NorthAtlantic	0	0	0	1	0
15sec1B_S1_L001_R1_001_(paired)_trimmed_(paired)_contig_2557_cov=75_327_1691_+	23S rRNA (uracil-5-)-methyltransferase RumA	Atribacteria_MAG_NorthAtlantic	0	1	1	1	1
15sec1B_S1_L001_R1_001_(paired)_trimmed_(paired)_contig_773_cov=28_1_498_+	23S rRNA (uracil-5-)-methyltransferase RumA	Atribacteria_MAG_NorthAtlantic	0	0	0	1	0
OEU47335.1	23S rRNA (uracil-5-)-methyltransferase RumA	Desulfobacterales bacterium S3730MH5	0	0	0	0	1
OEU63282.1	23S rRNA (uracil-5-)-methyltransferase RumA	Desulfobacterales bacterium S5133MH16	0	0	1	0	0
OEU66314.1	23S rRNA (uracil-5-)-methyltransferase RumA	Desulfobacterales bacterium PC51MH44	2	0	1	0	0
OEU83621.1	23S rRNA (uracil-5-)-methyltransferase RumA	Desulfobacterales bacterium S5133MH4	0	0	0	0	1
OGC91982.1	23S rRNA (uracil-5-)-methyltransferase RumA	candidate division Zixibacteria bacterium RBG_16_53_22	0	0	0	1	0
RLI62455.1	23S rRNA (uridine(2552)-2'-O)-methyltransferase	Candidatus Thorarchaeota archaeon	0	0	0	2	1
KKR63457.1	23S rRNA gene intervening protein	Candidatus Woesebacteria bacterium GW2011_GWA1_40_45	0	0	0	1	0
GAP06731.1	23S rRNA m(2)A-2503 methyltransferase	Anaerolinea thermolimosa	0	1	2	1	0
GAP08270.1	23S rRNA m(5)U-1939 methyltransferase	Anaerolinea thermolimosa	0	0	2	2	0
KPJ50721.1	23S rRNA methyltransferase	Dehalococcoidia bacterium DG_22	0	0	0	2	1
KYH42198.1	23S rRNA methyltransferase	Candidatus Bathyarchaeota archaeon B26-2	0	0	0	1	0
OGO06280.1	23S rRNA methyltransferase	Chloroflexi bacterium RBG_13_56_8	0	0	0	1	1
OGO13375.1	23S rRNA methyltransferase	Chloroflexi bacterium RBG_13_68_17	0	1	1	0	0
OGO63419.1	23S rRNA methyltransferase	Chloroflexi bacterium RBG_19FT_COMBO_55_16	0	0	2	1	0
PPA79633.1	23S rRNA methyluridine methyltransferase	ANME-2 cluster archaeon HR1	1	0	0	0	0
fig|372781.4.peg.6398	23S rRNA protein	Fischerella muscicola SAG 1427-1 = PCC 73103	0	0	0	1	0
fig|1172194.4.peg.1706	23Sr RNA gene	Hydrocarboniphaga effusa AP103	0	0	0	1	1
fig|316273.3.peg.954	23Sr RNA gene	Xanthomonas campestris pv. vesicatoria str. 85-10	0	0	0	0	1
'15sec1B_S1_L001_R1_001_(paired)_trimmed_(paired)_contig_1147_cov=73_1562_2134_-	2''-5'' RNA ligase	Atribacteria_MAG_NorthAtlantic'	1	0	1	2	1
'15sec1B_S1_L001_R1_001_(paired)_trimmed_(paired)_contig_33280_cov=10_801_1271_+	2''-5'' RNA ligase	Chloroflexi_MAG_NorthAtlantic'	9	11	2	10	8
'15sec1B_S1_L001_R1_001_(paired)_trimmed_(paired)_contig_38593_cov=3_233_459_-	2''-5'' RNA ligase	Chloroflexi_MAG_NorthAtlantic'	0	0	0	1	0
EMR75031.1	2''-5'' RNA ligase	Thermoplasmatales archaeon SCGC AB-540-F20	1	0	0	1	1
ENO12129.1	2''-5'' RNA ligase	Thermoplasmatales archaeon SCGC AB-539-C06	0	0	1	0	0
AJM91455.1	2'-5' RNA ligase	Candidatus Nitrosopumilus piranensis	0	0	0	1	0
APV44676.1	2'-5' RNA ligase	Dehalogenimonas formicexedens	2	1	0	1	0
KKS11519.1	2'-5' RNA ligase	Candidatus Daviesbacteria bacterium GW2011_GWB1_41_5	0	0	1	0	0
KUO40625.1	2'-5' RNA ligase	Hadesarchaea archaeon DG-33	1	0	0	0	3
KYH36811.1	2'-5' RNA ligase	Candidatus Bathyarchaeota archaeon B24	0	0	0	1	0
OEU45472.1	2'-5' RNA ligase	Desulfobacterales bacterium S7086C20	0	1	0	0	0
OEU62606.1	2'-5' RNA ligase	Desulfobacterales bacterium S5133MH16	1	0	0	1	0
OEU80207.1	2'-5' RNA ligase	Desulfobacterales bacterium C00003060	0	0	0	0	1
OFW62175.1	2'-5' RNA ligase	Actinobacteria bacterium RBG_19FT_COMBO_36_27	1	1	1	1	0
OGC92713.1	2'-5' RNA ligase	candidate division Zixibacteria bacterium RBG_16_53_22	0	0	0	1	1
OGD37044.1	2'-5' RNA ligase	Candidatus Aminicenantes bacterium RBG_19FT_COMBO_58_17	1	0	0	1	2
OGD47036.1	2'-5' RNA ligase	Candidatus Bathyarchaeota archaeon RBG_16_57_9	0	0	1	2	0
OGJ16488.1	2'-5' RNA ligase	Candidatus Pacearchaeota archaeon RBG_13_33_26	0	1	2	1	0
OGM02107.1	2'-5' RNA ligase	Candidatus Woesearchaeota archaeon RBG_13_36_6	1	0	0	0	0
OGN96506.1	2'-5' RNA ligase	Chloroflexi bacterium RBG_13_51_36	1	1	5	6	5
OGO01312.1	2'-5' RNA ligase	Chloroflexi bacterium RBG_13_53_26	1	0	1	1	1
OGO07071.1	2'-5' RNA ligase	Chloroflexi bacterium RBG_13_56_8b	4	3	1	5	2
OGO48829.1	2'-5' RNA ligase	Chloroflexi bacterium RBG_16_64_32	0	1	1	1	0
OGO68856.1	2'-5' RNA ligase	Chloroflexi bacterium RBG_19FT_COMBO_62_14	1	0	0	0	0
OGO73011.1	2'-5' RNA ligase	Chloroflexi bacterium RBG_19FT_COMBO_56_12	0	0	3	5	0
OGX58749.1	2'-5' RNA ligase	Omnitrophica WOR_2 bacterium RIFOXYC2_FULL_43_9	1	0	0	0	0
OGZ34517.1	2'-5' RNA ligase	Candidatus Portnoybacteria bacterium RIFCSPHIGHO2_01_FULL_39_19	0	1	1	1	0
OGZ40219.1	2'-5' RNA ligase	Candidatus Portnoybacteria bacterium RIFCSPLOWO2_02_FULL_40_15	0	0	0	1	0
OHB57106.1	2'-5' RNA ligase	Planctomycetes bacterium RBG_13_44_8b	1	0	0	0	0
OHB60269.1	2'-5' RNA ligase	Planctomycetes bacterium RBG_13_46_10	2	0	0	4	0
OHB65351.1	2'-5' RNA ligase	Planctomycetes bacterium RBG_13_60_9	0	0	1	0	0
OIN95698.1	2'-5' RNA ligase	Deltaproteobacteria bacterium CG1_02_45_11	1	0	1	0	0
OIP26207.1	2'-5' RNA ligase	Dehalococcoidia bacterium CG2_30_46_19	1	1	0	1	1
OIP27396.1	2'-5' RNA ligase	Dehalococcoidia bacterium CG2_30_46_9	0	1	0	0	0
OIP75870.1	2'-5' RNA ligase	Parcubacteria group bacterium CG2_30_36_18	1	1	1	0	1
OPX39050.1	2'-5' RNA ligase	Desulfobacteraceae bacterium 4484_190.2	0	0	1	1	0
fig|509190.6.peg.4251	2'-5' RNA ligase	Caulobacter segnis ATCC 21756	0	0	0	0	1
KFM15843.1	2'-5' RNA ligase protein, partial	Marine Group I thaumarchaeote SCGC RSA3	1	0	0	0	0
fig|10116.3.peg.17974	2600014C01Rik protein	Rattus norvegicus (Norway rat)	0	1	0	0	0
fig|10116.3.peg.15077	2610510J17Rik protein	Rattus norvegicus (Norway rat)	0	1	0	0	0
fig|351160.3.peg.1529	261aa long hypothetical protein	Uncultured methanogenic archaeon RC-I	0	0	0	0	1
OLS12734.1	26S proteasome regulatory subunit N11	Candidatus Lokiarchaeota archaeon CR_4	0	0	0	1	0
KKK44028.1	2-acyl-glycerophospho-ethanolamine acyltransferase	Lokiarchaeum sp. GC14_75	0	0	4	5	2
AFS83258.1	2-alkenal reductase	Candidatus Nitrosopumilus sediminis	0	0	3	2	0
AJM92874.1	2-alkenal reductase	Candidatus Nitrosopumilus piranensis	0	0	1	3	1
AJW70312.1	2-alkenal reductase	Candidatus Nitrosopumilus adriaticus	0	0	0	1	0
KYH42749.1	2-alkenal reductase	Candidatus Bathyarchaeota archaeon B63	5	0	1	4	1
KFM19606.1	2-alkenal reductase protein	Marine Group I thaumarchaeote SCGC AAA799-P11	0	0	0	1	0
AJW71305.1	2-amino-3,7-dideoxy-D-threo-hept-6-ulosonate synthase	Candidatus Nitrosopumilus adriaticus	0	0	2	1	0
KKK41551.1	2-amino-3,7-dideoxy-D-threo-hept-6-ulosonate synthase	Lokiarchaeum sp. GC14_75	0	0	0	1	0
KKK45858.1	2-amino-3,7-dideoxy-D-threo-hept-6-ulosonate synthase	Lokiarchaeum sp. GC14_75	0	0	3	4	1
KPV63553.1	2-amino-3,7-dideoxy-D-threo-hept-6-ulosonate synthase	Candidatus Bathyarchaeota archaeon BA2	1	0	0	0	0
OLS17195.1	2-amino-3,7-dideoxy-D-threo-hept-6-ulosonate synthase	Candidatus Odinarchaeota archaeon LCB_4	0	0	0	1	1
PPA78424.1	2-amino-3,7-dideoxy-D-threo-hept-6-ulosonate synthase	ANME-2 cluster archaeon HR1	1	0	0	0	0
fig|641491.3.peg.3295	2-amino-3,7-dideoxy-D-threo-hept-6-ulosonate synthase (EC 2.5.1.-)	Desulfovibrio sp. ND132	0	0	0	0	1
fig|267377.1.peg.686	2-amino-3,7-dideoxy-D-threo-hept-6-ulosonate synthase (EC 2.5.1.-) # AroA'	Methanococcus maripaludis S2	0	0	0	0	1
fig|402880.8.peg.880	2-amino-3,7-dideoxy-D-threo-hept-6-ulosonate synthase (EC 2.5.1.-) # AroA'	Methanococcus maripaludis C5	0	0	1	0	0
fig|1053241.3.peg.4834	2-amino-3-carboxymuconate 6-semialdehyde decarboxylase	Bacillus cereus VD169	1	0	0	0	0
96172.peg.276	2-amino-3-carboxymuconate-6-semialdehyde /8_1906 decarboxylase (EC 4.1.1.45) 1668:2645	SPPG8_novelBacterium_MAG	1	0	0	1	0
fig|1206734.4.peg.4215	2-amino-3-carboxymuconate-6-semialdehyde decarboxylase (EC 4.1.1.45)	Nocardia paucivorans NBRC 100373	1	0	1	0	0
fig|1217721.3.peg.1728	2-amino-3-carboxymuconate-6-semialdehyde decarboxylase (EC 4.1.1.45)	Dyella japonica A8	0	0	0	0	1
fig|234267.13.peg.7474	2-amino-3-carboxymuconate-6-semialdehyde decarboxylase (EC 4.1.1.45)	Solibacter usitatus Ellin6076	6	1	1	2	3
fig|456442.10.peg.1030	2-amino-3-carboxymuconate-6-semialdehyde decarboxylase (EC 4.1.1.45)	Methanoregula boonei 6A8	0	1	0	0	1
KON28313.1	2-amino-3-ketobutyrate CoA ligase	miscellaneous Crenarchaeota group archaeon SMTZ1-55	1	0	1	3	0
KPJ59262.1	2-amino-3-ketobutyrate CoA ligase	Latescibacteria bacterium DG_63	0	1	0	0	0
KPK21528.1	2-amino-3-ketobutyrate CoA ligase	Dehalococcoidia bacterium SG8_51_3	1	0	0	1	0
KON31006.1	2-amino-3-ketobutyrate CoA ligase, partial	miscellaneous Crenarchaeota group-15 archaeon DG-45	0	0	1	0	0
fig|1095923.4.peg.1235	2-amino-3-ketobutyrate coenzyme A ligase (EC 2.3.1.29)	Stenotrophomonas maltophilia RR-10	0	0	0	1	0
fig|1161912.4.peg.882	2-amino-3-ketobutyrate coenzyme A ligase (EC 2.3.1.29)	Thermosipho africanus H17ap60334	0	1	0	0	0
fig|1239962.3.peg.3183	2-amino-3-ketobutyrate coenzyme A ligase (EC 2.3.1.29)	Mariniradius saccharolyticus AK6	1	0	0	0	0
fig|1246484.3.peg.3866	2-amino-3-ketobutyrate coenzyme A ligase (EC 2.3.1.29)	Halobacillus sp. BAB-2008	2	1	1	2	2
fig|316274.3.peg.2315	2-amino-3-ketobutyrate coenzyme A ligase (EC 2.3.1.29)	Herpetosiphon aurantiacus ATCC 23779	1	0	0	0	0
fig|385682.4.peg.3236	2-amino-3-ketobutyrate coenzyme A ligase (EC 2.3.1.29)	Anaerophaga sp. HS1	1	0	0	0	0
fig|391009.4.peg.1396	2-amino-3-ketobutyrate coenzyme A ligase (EC 2.3.1.29)	Thermosipho melanesiensis BI429	1	0	0	0	0
fig|443143.3.peg.4258	2-amino-3-ketobutyrate coenzyme A ligase (EC 2.3.1.29)	Geobacter sp. M18	0	0	0	1	0
fig|518766.5.peg.461	2-amino-3-ketobutyrate coenzyme A ligase (EC 2.3.1.29)	Rhodothermus marinus DSM 4252	0	0	1	0	1
fig|706587.4.peg.5973	2-amino-3-ketobutyrate coenzyme A ligase (EC 2.3.1.29)	Desulfomonile tiedjei DSM 6799	0	0	1	0	0
fig|743721.3.peg.2292	2-amino-3-ketobutyrate coenzyme A ligase (EC 2.3.1.29)	Pseudoxanthomonas suwonensis 11-1	0	0	0	0	1
fig|743722.3.peg.1564	2-amino-3-ketobutyrate coenzyme A ligase (EC 2.3.1.29)	Sphingobacterium sp. 21	1	0	0	2	1
fig|762570.4.peg.2196	2-amino-3-ketobutyrate coenzyme A ligase (EC 2.3.1.29)	Rhodothermus marinus SG0.5JP17-172	3	0	0	2	0
fig|886379.4.peg.882	2-amino-3-ketobutyrate coenzyme A ligase (EC 2.3.1.29)	Anaerophaga thermohalophila DSM 12881	0	0	0	1	0
fig|929556.3.peg.3443	2-amino-3-ketobutyrate coenzyme A ligase (EC 2.3.1.29)	Solitalea canadensis DSM 3403	0	0	1	1	0
15sec1B_S1_L001_R1_001_(paired)_trimmed_(paired)_contig_12443_cov=26_4753_5274_+	2-amino-4-hydroxy-6-hydroxymethyldihydropteridine diphosphokinase	Chloroflexi_MAG_NorthAtlantic	1	4	1	1	3
15sec1B_S1_L001_R1_001_(paired)_trimmed_(paired)_contig_29197_cov=6_1_526_+	2-amino-4-hydroxy-6-hydroxymethyldihydropteridine diphosphokinase	Chloroflexi_MAG_NorthAtlantic	1	0	0	0	0
15sec1B_S1_L001_R1_001_(paired)_trimmed_(paired)_contig_726_cov=31_5702_6202_+	2-amino-4-hydroxy-6-hydroxymethyldihydropteridine diphosphokinase	Chloroflexi_MAG_NorthAtlantic	8	12	5	11	6
OEU67212.1	2-amino-4-hydroxy-6-hydroxymethyldihydropteridine diphosphokinase	Desulfobacterales bacterium PC51MH44	1	0	0	0	0
OGD28871.1	2-amino-4-hydroxy-6-hydroxymethyldihydropteridine diphosphokinase	Candidatus Aminicenantes bacterium RBG_13_63_10	1	0	0	0	0
OGD38442.1	2-amino-4-hydroxy-6-hydroxymethyldihydropteridine diphosphokinase	Candidatus Aminicenantes bacterium RBG_19FT_COMBO_58_17	1	1	0	1	1
OGJ43305.1	2-amino-4-hydroxy-6-hydroxymethyldihydropteridine diphosphokinase	Candidatus Peregrinibacteria bacterium RIFCSPLOWO2_02_FULL_39_10	0	0	0	0	1
OGN91857.1	2-amino-4-hydroxy-6-hydroxymethyldihydropteridine diphosphokinase	Chloroflexi bacterium RBG_13_50_10	0	0	1	0	1
OGN92989.1	2-amino-4-hydroxy-6-hydroxymethyldihydropteridine diphosphokinase	Chloroflexi bacterium RBG_13_50_10	1	1	1	1	0
OGN98143.1	2-amino-4-hydroxy-6-hydroxymethyldihydropteridine diphosphokinase	Chloroflexi bacterium RBG_13_51_36	0	0	1	3	2
OGO13171.1	2-amino-4-hydroxy-6-hydroxymethyldihydropteridine diphosphokinase	Chloroflexi bacterium RBG_13_68_17	0	1	2	0	0
OGO27462.1	2-amino-4-hydroxy-6-hydroxymethyldihydropteridine diphosphokinase	Chloroflexi bacterium RBG_16_54_11	2	0	1	1	2
OGO31715.1	2-amino-4-hydroxy-6-hydroxymethyldihydropteridine diphosphokinase	Chloroflexi bacterium RBG_16_56_11	0	1	0	1	1
OGO35880.1	2-amino-4-hydroxy-6-hydroxymethyldihydropteridine diphosphokinase	Chloroflexi bacterium RBG_16_57_11	0	0	0	1	0
OGO41496.1	2-amino-4-hydroxy-6-hydroxymethyldihydropteridine diphosphokinase	Chloroflexi bacterium RBG_16_57_9	0	0	2	1	1
OGO43188.1	2-amino-4-hydroxy-6-hydroxymethyldihydropteridine diphosphokinase	Chloroflexi bacterium RBG_16_60_22	0	0	1	0	0
OGO65568.1	2-amino-4-hydroxy-6-hydroxymethyldihydropteridine diphosphokinase	Chloroflexi bacterium RBG_19FT_COMBO_55_16	0	0	1	0	0
OGP68426.1	2-amino-4-hydroxy-6-hydroxymethyldihydropteridine diphosphokinase	Deltaproteobacteria bacterium RBG_16_44_11	1	0	0	0	1
OGW51357.1	2-amino-4-hydroxy-6-hydroxymethyldihydropteridine diphosphokinase	Nitrospirae bacterium RBG_19FT_COMBO_42_15	2	1	1	0	1
OHB63847.1	2-amino-4-hydroxy-6-hydroxymethyldihydropteridine diphosphokinase	Planctomycetes bacterium RBG_13_50_24	3	1	2	5	0
OIP26390.1	2-amino-4-hydroxy-6-hydroxymethyldihydropteridine diphosphokinase	Dehalococcoidia bacterium CG2_30_46_9	0	1	0	1	0
OPX17626.1	2-amino-4-hydroxy-6-hydroxymethyldihydropteridine diphosphokinase	Candidatus Omnitrophica bacterium 4484_100	0	0	1	0	0
OPX34864.1	2-amino-4-hydroxy-6-hydroxymethyldihydropteridine diphosphokinase	Desulfobacteraceae bacterium 4484_190.1	0	0	1	0	0
OQY15920.1	2-amino-4-hydroxy-6-hydroxymethyldihydropteridine diphosphokinase	Desulfobacterium sp. 4572_20	1	0	2	4	2
RJP53910.1	2-amino-4-hydroxy-6-hydroxymethyldihydropteridine diphosphokinase	Anaerolineaceae bacterium SURF_MAG	0	0	2	1	0
RJR22736.1	2-amino-4-hydroxy-6-hydroxymethyldihydropteridine diphosphokinase	Nitrospiraceae bacterium SURF_MAG	0	0	0	1	0
OGO61619.1	2-amino-4-hydroxy-6-hydroxymethyldihydropteridine diphosphokinase, partial	Chloroflexi bacterium RBG_19FT_COMBO_48_23	1	0	0	1	1
OHB67464.1	2-amino-4-hydroxy-6-hydroxymethyldihydropteridine diphosphokinase, partial	Planctomycetes bacterium RBG_13_62_9	0	1	0	0	0
fig|1073999.4.peg.3146	2-amino-4-hydroxy-6-hydroxymethyldihydropteridine pyrophosphokinase (EC 2.7.6.3)	Cronobacter condimenti 1330	0	0	1	0	0
fig|1185327.3.peg.3490	2-amino-4-hydroxy-6-hydroxymethyldihydropteridine pyrophosphokinase (EC 2.7.6.3)	Xanthomonas axonopodis pv. manihotis str. Xam668	0	0	0	0	1
fig|1261556.3.peg.680	2-amino-4-hydroxy-6-hydroxymethyldihydropteridine pyrophosphokinase (EC 2.7.6.3)	Xanthomonas translucens pv. translucens DSM 18974	0	0	0	0	1
fig|190650.1.peg.1542	2-amino-4-hydroxy-6-hydroxymethyldihydropteridine pyrophosphokinase (EC 2.7.6.3)	Caulobacter crescentus CB15	0	0	0	0	1
fig|272558.1.peg.95	2-amino-4-hydroxy-6-hydroxymethyldihydropteridine pyrophosphokinase (EC 2.7.6.3)	Bacillus halodurans C-125	0	0	0	1	0
fig|450851.6.peg.2438	2-amino-4-hydroxy-6-hydroxymethyldihydropteridine pyrophosphokinase (EC 2.7.6.3)	Phenylobacterium zucineum HLK1	0	0	0	0	1
fig|608506.3.peg.232	2-amino-4-hydroxy-6-hydroxymethyldihydropteridine pyrophosphokinase (EC 2.7.6.3)	Caldicellulosiruptor obsidiansis OB47	0	0	0	0	1
OEU61860.1	2-amino-4-ketopentanoate thiolase	Desulfobacterales bacterium PC51MH44	1	1	0	1	1
OGO78949.1	2-amino-4-ketopentanoate thiolase	Clostridiales bacterium GWB2_37_7	1	1	1	1	1
fig|391009.4.peg.945	2-amino-4-ketopentanoate thiolase, alpha subunit	Thermosipho melanesiensis BI429	0	0	0	1	1
fig|771875.3.peg.2018	2-amino-4-ketopentanoate thiolase, alpha subunit	Fervidobacterium pennivorans DSM 9078	2	2	1	1	0
fig|857293.11.peg.2577	2-amino-4-ketopentanoate thiolase, alpha subunit	Caloramator australicus RC3	0	0	1	1	0
fig|273068.5.peg.1245	2-amino-4-ketopentanoate thiolase, beta subunit	Thermoanaerobacter tengcongensis MB4	1	0	0	0	0
fig|403833.5.peg.1222	2-amino-4-ketopentanoate thiolase, beta subunit	Petrotoga mobilis SJ95	1	0	0	0	0
fig|555079.3.peg.1594	2-amino-4-ketopentanoate thiolase, beta subunit	Thermosediminibacter oceani DSM 16646	2	2	2	3	2
fig|880478.3.peg.1460	2-amino-4-ketopentanoate thiolase, beta subunit	Thermoanaerobacter siderophilus SR4	0	0	1	1	0
EMR75065.1	2-aminoadipate aminotransferase apoenzyme	Thermoplasmatales archaeon SCGC AB-540-F20	2	0	1	2	1
OLS26039.1	2-aminoadipate transaminase	Candidatus Thorarchaeota archaeon AB_25	1	0	0	0	0
fig|622312.4.peg.2263	2-aminoethylphosphonate:pyruvate aminotransferase (EC 2.6.1.37)	Roseburia inulinivorans DSM 16841	0	0	1	0	0
RJP28557.1	2-aminoethylphosphonate--pyruvate transaminase	Candidatus Omnitrophica bacterium SURF_MAG	0	0	2	0	0
15sec1B_S1_L001_R1_001_(paired)_trimmed_(paired)_contig_1828__1_620_-	2-C-methyl-D-erythritol 2,4-cyclodiphosphate synthase	Deltaproteobacteria_MAG_NorthAtlantic_putativeSRB	0	1	0	0	0
15sec1B_S1_L001_R1_001_(paired)_trimmed_(paired)_contig_243_cov=178_1_496_+	2-C-methyl-D-erythritol 2,4-cyclodiphosphate synthase	Chloroflexi_MAG_NorthAtlantic	2	1	2	3	1
15sec1B_S1_L001_R1_001_(paired)_trimmed_(paired)_contig_54827_cov=2_1_574_-	2-C-methyl-D-erythritol 2,4-cyclodiphosphate synthase	Deltaproteobacteria_MAG_NorthAtlantic_putativeSRB	1	0	2	0	0
15sec1B_S1_L001_R1_001_(paired)_trimmed_(paired)_contig_7468_cov=40_570_1052_+	2-C-methyl-D-erythritol 2,4-cyclodiphosphate synthase	Atribacteria_MAG_NorthAtlantic	0	1	0	2	0
15sec1B_S1_L001_R1_001_(paired)_trimmed_(paired)_contig_7469_cov=45_53_424_-	2-C-methyl-D-erythritol 2,4-cyclodiphosphate synthase	Atribacteria_MAG_NorthAtlantic	0	0	0	0	1
AMM40366.1	2-C-methyl-D-erythritol 2,4-cyclodiphosphate synthase	Candidatus Desulfofervidus auxilii	0	0	0	1	0
EQB63261.1	2-C-methyl-D-erythritol 2,4-cyclodiphosphate synthase	candidate division Zixibacteria bacterium RBG-1	0	0	0	0	1
KPJ52248.1	2-C-methyl-D-erythritol 2,4-cyclodiphosphate synthase	Dehalococcoidia bacterium DG_18	2	0	3	3	3
OEU62469.1	2-C-methyl-D-erythritol 2,4-cyclodiphosphate synthase	Desulfobacterales bacterium S5133MH16	1	0	0	0	0
OFW64111.1	2-C-methyl-D-erythritol 2,4-cyclodiphosphate synthase	Actinobacteria bacterium RBG_19FT_COMBO_36_27	1	1	1	1	1
OGC95205.1	2-C-methyl-D-erythritol 2,4-cyclodiphosphate synthase	candidate division Zixibacteria bacterium RBG_16_53_22	0	0	0	1	0
OGD17640.1	2-C-methyl-D-erythritol 2,4-cyclodiphosphate synthase	Candidatus Aminicenantes bacterium RBG_16_63_14	0	0	0	1	0
OGD37871.1	2-C-methyl-D-erythritol 2,4-cyclodiphosphate synthase	Candidatus Aminicenantes bacterium RBG_19FT_COMBO_58_17	3	1	2	2	3
OGN91659.1	2-C-methyl-D-erythritol 2,4-cyclodiphosphate synthase	Chloroflexi bacterium RBG_13_48_17	0	0	1	0	1
OGN96717.1	2-C-methyl-D-erythritol 2,4-cyclodiphosphate synthase	Chloroflexi bacterium RBG_13_51_36	0	2	4	4	3
OGO00756.1	2-C-methyl-D-erythritol 2,4-cyclodiphosphate synthase	Chloroflexi bacterium RBG_13_52_14	0	0	1	0	1
OGO24495.1	2-C-methyl-D-erythritol 2,4-cyclodiphosphate synthase	Chloroflexi bacterium RBG_16_50_9	1	1	0	4	1
OGO48276.1	2-C-methyl-D-erythritol 2,4-cyclodiphosphate synthase	Chloroflexi bacterium RBG_16_64_32	1	0	1	0	0
OGP96464.1	2-C-methyl-D-erythritol 2,4-cyclodiphosphate synthase	Deltaproteobacteria bacterium RBG_16_47_11	0	0	1	0	0
OGQ35452.1	2-C-methyl-D-erythritol 2,4-cyclodiphosphate synthase	Deltaproteobacteria bacterium RIFCSPLOWO2_01_FULL_42_9	1	0	0	0	1
OGX43312.1	2-C-methyl-D-erythritol 2,4-cyclodiphosphate synthase	Omnitrophica WOR_2 bacterium RIFCSPLOWO2_12_FULL_50_9	0	0	0	1	0
OHB61781.1	2-C-methyl-D-erythritol 2,4-cyclodiphosphate synthase	Planctomycetes bacterium RBG_13_60_9	1	0	0	0	0
OHB62214.1	2-C-methyl-D-erythritol 2,4-cyclodiphosphate synthase	Planctomycetes bacterium RBG_13_46_10	3	0	1	5	1
OIN95707.1	2-C-methyl-D-erythritol 2,4-cyclodiphosphate synthase	Deltaproteobacteria bacterium CG1_02_45_11	1	0	0	0	0
OIP25656.1	2-C-methyl-D-erythritol 2,4-cyclodiphosphate synthase	Dehalococcoidia bacterium CG2_30_46_19	0	0	0	1	0
PKP57478.1	2-C-methyl-D-erythritol 2,4-cyclodiphosphate synthase	Candidatus Atribacteria bacterium HGW-Atribacteria-1	1	1	2	1	0
RJQ52620.1	2-C-methyl-D-erythritol 2,4-cyclodiphosphate synthase	Actinobacteria bacterium SURF_MAG	0	0	0	1	0
WP_026478126.1	2-C-methyl-D-erythritol 2,4-cyclodiphosphate synthase	Alkaliphilus transvaalensis	1	0	0	0	0
WP_042682416.1	2-C-methyl-D-erythritol 2,4-cyclodiphosphate synthase	Anaerosalibacter massiliensis	1	1	1	0	1
fig|1084662.5.peg.3109	2-C-methyl-D-erythritol 2,4-cyclodiphosphate synthase (EC 4.6.1.12)	Xanthomonas sacchari NCPPB 4393	0	0	0	0	1
fig|293826.4.peg.4327	2-C-methyl-D-erythritol 2,4-cyclodiphosphate synthase (EC 4.6.1.12)	Alkaliphilus metalliredigens QYMF	1	0	0	0	0
fig|313612.3.peg.4520	2-C-methyl-D-erythritol 2,4-cyclodiphosphate synthase (EC 4.6.1.12)	Lyngbya sp. PCC 8106	1	0	0	0	0
fig|335541.4.peg.2290	2-C-methyl-D-erythritol 2,4-cyclodiphosphate synthase (EC 4.6.1.12)	Syntrophomonas wolfei subsp. wolfei str. Goettingen	0	0	1	0	0
fig|404380.3.peg.3713	2-C-methyl-D-erythritol 2,4-cyclodiphosphate synthase (EC 4.6.1.12)	Geobacter bemidjiensis Bem	0	0	0	0	1
fig|411459.7.peg.1823	2-C-methyl-D-erythritol 2,4-cyclodiphosphate synthase (EC 4.6.1.12)	Ruminococcus obeum ATCC 29174	1	0	0	0	0
fig|443144.3.peg.3796	2-C-methyl-D-erythritol 2,4-cyclodiphosphate synthase (EC 4.6.1.12)	Geobacter sp. M21	0	0	1	1	0
fig|515620.4.peg.447	2-C-methyl-D-erythritol 2,4-cyclodiphosphate synthase (EC 4.6.1.12)	Eubacterium eligens ATCC 27750	1	0	0	0	0
fig|665940.3.peg.625	2-C-methyl-D-erythritol 2,4-cyclodiphosphate synthase (EC 4.6.1.12)	Clostridium sp. 7_3_54FAA	0	0	0	0	1
fig|679200.3.peg.117	2-C-methyl-D-erythritol 2,4-cyclodiphosphate synthase (EC 4.6.1.12)	Johnsonella ignava ATCC 51276	1	1	1	1	1
fig|717962.3.peg.1947	2-C-methyl-D-erythritol 2,4-cyclodiphosphate synthase (EC 4.6.1.12)	Coprococcus catus GD/7	0	0	1	0	0
OGD28646.1	2-C-methyl-D-erythritol 2,4-cyclodiphosphate synthase, partial	Candidatus Aminicenantes bacterium RBG_19FT_COMBO_59_29	0	0	0	1	0
OGN98651.1	2-C-methyl-D-erythritol 2,4-cyclodiphosphate synthase, partial	Chloroflexi bacterium RBG_13_51_18	0	0	0	1	0
15sec1B_S1_L001_R1_001_(paired)_trimmed_(paired)_contig_11236_cov=130_672_1452_+	2-C-methyl-D-erythritol 4-phosphate cytidylyltransferase	Chloroflexi_MAG_NorthAtlantic	8	7	2	8	4
15sec1B_S1_L001_R1_001_(paired)_trimmed_(paired)_contig_23291_cov=21_11015_11719_-	2-C-methyl-D-erythritol 4-phosphate cytidylyltransferase	Chloroflexi_MAG_NorthAtlantic	2	5	3	6	3
15sec1B_S1_L001_R1_001_(paired)_trimmed_(paired)_contig_27609_cov=10_1_368_+	2-C-methyl-D-erythritol 4-phosphate cytidylyltransferase	Chloroflexi_MAG_NorthAtlantic	1	0	0	0	0
15sec1B_S1_L001_R1_001_(paired)_trimmed_(paired)_contig_27_cov=41_220_945_+	2-C-methyl-D-erythritol 4-phosphate cytidylyltransferase	Deltaproteobacteria_MAG_NorthAtlantic_putativeSRB	0	0	1	0	0
15sec1B_S1_L001_R1_001_(paired)_trimmed_(paired)_contig_30133_cov=38_298_765_-	2-C-methyl-D-erythritol 4-phosphate cytidylyltransferase	Deltaproteobacteria_MAG_NorthAtlantic_putativeSRB	1	0	1	1	0
15sec1B_S1_L001_R1_001_(paired)_trimmed_(paired)_contig_34312_cov=46_267_737_-	2-C-methyl-D-erythritol 4-phosphate cytidylyltransferase	Deltaproteobacteria_MAG_NorthAtlantic_putativeSRB	0	1	0	0	1
KPJ52247.1	2-C-methyl-D-erythritol 4-phosphate cytidylyltransferase	Dehalococcoidia bacterium DG_18	2	0	2	3	3
KPK48473.1	2-C-methyl-D-erythritol 4-phosphate cytidylyltransferase	Dehalococcoidia bacterium SM23_28_2	1	0	0	2	1
OEU45702.1	2-C-methyl-D-erythritol 4-phosphate cytidylyltransferase	Desulfobacterales bacterium S7086C20	0	1	0	0	0
OEU68807.1	2-C-methyl-D-erythritol 4-phosphate cytidylyltransferase	Desulfobacterales bacterium S5133MH16	1	0	0	0	0
OEU79463.1	2-C-methyl-D-erythritol 4-phosphate cytidylyltransferase	Desulfobacterales bacterium C00003060	0	0	0	1	0
OFW64110.1	2-C-methyl-D-erythritol 4-phosphate cytidylyltransferase	Actinobacteria bacterium RBG_19FT_COMBO_36_27	1	1	1	1	1
OGC81461.1	2-C-methyl-D-erythritol 4-phosphate cytidylyltransferase	candidate division Zixibacteria bacterium RBG_16_43_9	1	0	0	0	1
OGC95206.1	2-C-methyl-D-erythritol 4-phosphate cytidylyltransferase	candidate division Zixibacteria bacterium RBG_16_53_22	0	0	0	1	0
OGD12605.1	2-C-methyl-D-erythritol 4-phosphate cytidylyltransferase	Candidatus Aminicenantes bacterium RBG_13_62_12	3	1	2	4	1
OGD17641.1	2-C-methyl-D-erythritol 4-phosphate cytidylyltransferase	Candidatus Aminicenantes bacterium RBG_16_63_14	0	0	0	0	1
OGD18304.1	2-C-methyl-D-erythritol 4-phosphate cytidylyltransferase	Candidatus Aminicenantes bacterium RBG_16_63_16	1	0	0	0	1
OGD37866.1	2-C-methyl-D-erythritol 4-phosphate cytidylyltransferase	Candidatus Aminicenantes bacterium RBG_19FT_COMBO_58_17	0	0	0	0	1
OGN91661.1	2-C-methyl-D-erythritol 4-phosphate cytidylyltransferase	Chloroflexi bacterium RBG_13_48_17	1	1	2	1	2
OGN96716.1	2-C-methyl-D-erythritol 4-phosphate cytidylyltransferase	Chloroflexi bacterium RBG_13_51_36	0	0	4	2	2
OGO00757.1	2-C-methyl-D-erythritol 4-phosphate cytidylyltransferase	Chloroflexi bacterium RBG_13_52_14	0	0	1	1	0
OGO22907.1	2-C-methyl-D-erythritol 4-phosphate cytidylyltransferase	Chloroflexi bacterium RBG_16_51_9	0	1	0	0	0
OGO24451.1	2-C-methyl-D-erythritol 4-phosphate cytidylyltransferase	Chloroflexi bacterium RBG_16_50_9	0	1	1	1	0
OGP20494.1	2-C-methyl-D-erythritol 4-phosphate cytidylyltransferase	Deltaproteobacteria bacterium GWA2_55_10	1	0	0	0	0
OGP73463.1	2-C-methyl-D-erythritol 4-phosphate cytidylyltransferase	Deltaproteobacteria bacterium RBG_16_49_23	0	0	1	0	0
OGW49187.1	2-C-methyl-D-erythritol 4-phosphate cytidylyltransferase	Nitrospirae bacterium RBG_19FT_COMBO_42_15	1	0	0	0	1
OHB60013.1	2-C-methyl-D-erythritol 4-phosphate cytidylyltransferase	Planctomycetes bacterium RBG_13_46_10	2	0	0	3	0
OHB63530.1	2-C-methyl-D-erythritol 4-phosphate cytidylyltransferase	Planctomycetes bacterium RBG_13_60_9	1	0	0	0	0
OHB77031.1	2-C-methyl-D-erythritol 4-phosphate cytidylyltransferase	Planctomycetes bacterium RBG_16_55_9	0	0	2	3	0
OIP25660.1	2-C-methyl-D-erythritol 4-phosphate cytidylyltransferase	Dehalococcoidia bacterium CG2_30_46_19	0	0	0	1	0
OPX17436.1	2-C-methyl-D-erythritol 4-phosphate cytidylyltransferase	Candidatus Omnitrophica bacterium 4484_100	0	0	1	0	0
OPX38630.1	2-C-methyl-D-erythritol 4-phosphate cytidylyltransferase	Desulfobacteraceae bacterium 4484_190.1	0	0	1	0	0
OQX21362.1	2-C-methyl-D-erythritol 4-phosphate cytidylyltransferase	Desulfobacteraceae bacterium IS3	0	0	1	0	0
OQY38745.1	2-C-methyl-D-erythritol 4-phosphate cytidylyltransferase	Candidatus Atribacteria bacterium 4572_76	0	1	0	0	0
OUN91671.1	2-C-methyl-D-erythritol 4-phosphate cytidylyltransferase	Blautia sp. An46	0	1	0	0	0
WP_053964980.1	2-C-methyl-D-erythritol 4-phosphate cytidylyltransferase	Clostridiales bacterium mt11	1	1	1	1	1
fig|555088.4.peg.2278	2-C-methyl-D-erythritol 4-phosphate cytidylyltransferase (EC 2.7.7.60)	Dethiobacter alkaliphilus AHT 1	0	0	1	0	0
fig|743721.3.peg.921	2-C-methyl-D-erythritol 4-phosphate cytidylyltransferase (EC 2.7.7.60)	Pseudoxanthomonas suwonensis 11-1	0	0	0	0	1
fig|509190.6.peg.2024	2-C-methyl-D-erythritol 4-phosphate cytidylyltransferase (EC 2.7.7.60) / 2-C-methyl-D-erythritol 2,4-cyclodiphosphate synthase (EC 4.6.1.12)	Caulobacter segnis ATCC 21756	0	0	0	0	1
OGO16970.1	2-C-methyl-D-erythritol 4-phosphate cytidylyltransferase, partial	Chloroflexi bacterium RBG_16_48_7	0	0	0	1	0
WP_027355172.1	2-Cys peroxiredoxin	Desulfosarcina sp. BuS5	0	0	1	0	0
OHB77013.1	2-dehydro-3-deoxy-6-phosphogalactonate aldolase	Planctomycetes bacterium RBG_16_55_9	1	0	0	1	0
fig|509190.6.peg.3646	2-dehydro-3-deoxygalactonokinase (EC 2.7.1.58)	Caulobacter segnis ATCC 21756	0	0	0	0	1
fig|1009370.3.peg.1005	2-dehydro-3-deoxygluconate kinase (EC 2.7.1.45)	Acetonema longum DSM 6540	0	1	0	2	0
fig|1121335.3.peg.795	2-dehydro-3-deoxygluconate kinase (EC 2.7.1.45)	Clostridium stercorarium subsp. stercorarium DSM 8532	0	0	1	1	0
fig|1123508.3.peg.7341	2-dehydro-3-deoxygluconate kinase (EC 2.7.1.45)	Zavarzinella formosa DSM 19928	0	0	0	0	1
fig|190650.1.peg.1487	2-dehydro-3-deoxygluconate kinase (EC 2.7.1.45)	Caulobacter crescentus CB15	0	0	0	0	1
fig|234267.13.peg.7390	2-dehydro-3-deoxygluconate kinase (EC 2.7.1.45)	Solibacter usitatus Ellin6076	1	0	0	0	0
fig|545695.3.peg.3171	2-dehydro-3-deoxygluconate kinase (EC 2.7.1.45)	Treponema azotonutricium ZAS-9	0	0	1	0	0
fig|635013.3.peg.2433	2-dehydro-3-deoxygluconate kinase (EC 2.7.1.45)	Thermincola sp. JR	0	0	0	1	0
15sec1B_S1_L001_R1_001_(paired)_trimmed_(paired)_contig_14690_cov=16_66_307_+	2-dehydro-3-deoxygluconokinase	Atribacteria_MAG_NorthAtlantic	0	1	0	0	0
KYH40738.1	2-dehydro-3-deoxygluconokinase	Candidatus Bathyarchaeota archaeon B63	0	0	1	1	0
OGD17335.1	2-dehydro-3-deoxygluconokinase	Candidatus Atribacteria bacterium RBG_19FT_COMBO_35_14	0	3	1	2	0
OGD33852.1	2-dehydro-3-deoxygluconokinase	Candidatus Atribacteria bacterium RBG_16_35_8	1	0	0	1	1
OGO05388.1	2-dehydro-3-deoxygluconokinase	Chloroflexi bacterium RBG_13_56_8	4	1	3	4	1
OGO28022.1	2-dehydro-3-deoxygluconokinase	Chloroflexi bacterium RBG_16_54_18	0	0	1	0	0
OGO46279.1	2-dehydro-3-deoxygluconokinase	Chloroflexi bacterium RBG_16_64_43	0	0	1	0	0
OGO64953.1	2-dehydro-3-deoxygluconokinase	Chloroflexi bacterium RBG_19FT_COMBO_50_10	1	0	1	2	0
OLS31673.1	2-dehydro-3-deoxygluconokinase	Candidatus Thorarchaeota archaeon AB_25	0	0	1	0	0
PKP57507.1	2-dehydro-3-deoxygluconokinase	Candidatus Atribacteria bacterium HGW-Atribacteria-1	0	1	1	1	0
PKP58193.1	2-dehydro-3-deoxygluconokinase	Candidatus Atribacteria bacterium HGW-Atribacteria-1	0	0	1	0	0
PKP61649.1	2-dehydro-3-deoxygluconokinase	Candidatus Atribacteria bacterium HGW-Atribacteria-1	0	1	1	1	0
KKK42153.1	2-dehydro-3-deoxygluconokinase/2-dehydro-3-deoxygalactonokinase	Lokiarchaeum sp. GC14_75	1	0	4	2	3
fig|1144304.3.peg.3026	2-dehydro-3-deoxyphosphogalactonate aldolase (EC 4.1.2.21)	Caulobacter sp. AP07	0	0	0	0	1
fig|509190.6.peg.3647	2-dehydro-3-deoxyphosphogalactonate aldolase (EC 4.1.2.21)	Caulobacter segnis ATCC 21756	0	0	0	1	0
15sec1B_S1_L001_R1_001_(paired)_trimmed_(paired)_contig_18233_cov=21_300_413_-	2-dehydro-3-deoxyphosphogluconate aldolase	Atribacteria_MAG_NorthAtlantic	1	0	0	0	0
15sec1B_S1_L001_R1_001_(paired)_trimmed_(paired)_contig_28492_cov=6_1_693_+	2-dehydro-3-deoxyphosphogluconate aldolase	Atribacteria_MAG_NorthAtlantic	1	1	2	1	1
15sec1B_S1_L001_R1_001_(paired)_trimmed_(paired)_contig_4470_cov=39_1289_1525_-	2-dehydro-3-deoxyphosphogluconate aldolase	Atribacteria_MAG_NorthAtlantic	0	0	0	0	1
15sec1B_S1_L001_R1_001_(paired)_trimmed_(paired)_contig_4879_cov=57_2487_2996_+	2-dehydro-3-deoxyphosphogluconate aldolase	Atribacteria_MAG_NorthAtlantic	0	0	1	0	0
15sec1B_S1_L001_R1_001_(paired)_trimmed_(paired)_contig_4923_cov=27_6762_7513_+	2-dehydro-3-deoxyphosphogluconate aldolase	Atribacteria_MAG_NorthAtlantic	2	1	4	4	3
15sec1B_S1_L001_R1_001_(paired)_trimmed_(paired)_contig_783_cov=98_942_1336_+	2-dehydro-3-deoxyphosphogluconate aldolase	Atribacteria_MAG_NorthAtlantic	1	1	0	0	0
KPK23279.1	2-dehydro-3-deoxyphosphogluconate aldolase	Dehalococcoidia bacterium SG8_51_3	0	2	3	2	2
OGD17336.1	2-dehydro-3-deoxyphosphogluconate aldolase	Candidatus Atribacteria bacterium RBG_19FT_COMBO_35_14	1	2	1	1	2
OGD33851.1	2-dehydro-3-deoxyphosphogluconate aldolase	Candidatus Atribacteria bacterium RBG_16_35_8	1	0	0	0	0
OGO10626.1	2-dehydro-3-deoxyphosphogluconate aldolase	Chloroflexi bacterium RBG_13_66_10	1	0	3	0	2
OGO19530.1	2-dehydro-3-deoxyphosphogluconate aldolase	Chloroflexi bacterium RBG_16_48_8	0	0	0	1	0
OGO45217.1	2-dehydro-3-deoxyphosphogluconate aldolase	Chloroflexi bacterium RBG_16_64_32	1	0	0	1	1
OGP76899.1	2-dehydro-3-deoxyphosphogluconate aldolase	Deltaproteobacteria bacterium RBG_16_49_23	1	0	1	0	1
OHD72557.1	2-dehydro-3-deoxyphosphogluconate aldolase	Spirochaetes bacterium RBG_16_67_19	1	0	0	0	0
OKZ45987.1	2-dehydro-3-deoxyphosphogluconate aldolase	Blautia sp. CAG:37_48_57	0	0	1	1	0
OPX24960.1	2-dehydro-3-deoxyphosphogluconate aldolase	Candidatus Latescibacteria bacterium 4484_107	1	0	0	0	0
PKP58194.1	2-dehydro-3-deoxyphosphogluconate aldolase	Candidatus Atribacteria bacterium HGW-Atribacteria-1	0	0	1	0	0
PKP61650.1	2-dehydro-3-deoxyphosphogluconate aldolase	Candidatus Atribacteria bacterium HGW-Atribacteria-1	0	1	1	1	0
WP_073270129.1	2-dehydro-3-deoxyphosphogluconate aldolase	Alkalibacter saccharofermentans	0	1	0	0	0
15sec1B_S1_L001_R1_001_(paired)_trimmed_(paired)_contig_37307_cov=2_17_658_+	2-dehydro-3-deoxyphosphogluconate aldolase / (4S)-4-hydroxy-2-oxoglutarate aldolase	Atribacteria_MAG_NorthAtlantic	0	1	0	1	0
AMM41702.1	2-dehydro-3-deoxyphosphooctonate aldolase	Candidatus Desulfofervidus auxilii	1	1	1	1	1
KPJ56341.1	2-dehydro-3-deoxyphosphooctonate aldolase	Deltaproteobacteria bacterium DG_8	0	0	0	0	1
SDF58120.1	2-dehydro-3-deoxyphosphooctonate aldolase (KDO 8-P synthase)	Methanolobus vulcani	2	2	0	0	1
AMM41155.1	2-dehydropantoate 2-reductase	Candidatus Desulfofervidus auxilii	0	0	1	0	0
KKK42594.1	2-dehydropantoate 2-reductase	Lokiarchaeum sp. GC14_75	0	0	0	2	1
KKK45892.1	2-dehydropantoate 2-reductase	Lokiarchaeum sp. GC14_75	0	0	4	3	1
OEU44326.1	2-dehydropantoate 2-reductase	Desulfobacterales bacterium S7086C20	2	0	0	0	0
OEU79040.1	2-dehydropantoate 2-reductase	Desulfobacterales bacterium C00003060	0	0	0	0	1
OFX26780.1	2-dehydropantoate 2-reductase	Armatimonadetes bacterium RBG_16_67_12	0	0	0	1	0
OGO31071.1	2-dehydropantoate 2-reductase	Chloroflexi bacterium RBG_16_54_11	0	0	1	1	0
OHB62016.1	2-dehydropantoate 2-reductase	Planctomycetes bacterium RBG_13_46_10	0	1	0	0	0
OLS27781.1	2-dehydropantoate 2-reductase	Candidatus Thorarchaeota archaeon AB_25	0	0	1	0	0
OQY53728.1	2-dehydropantoate 2-reductase	Desulfobacteraceae bacterium 4572_88	0	0	1	0	0
PIU25921.1	2-dehydropantoate 2-reductase	Candidatus Atribacteria bacterium CG08_land_8_20_14_0_20_33_29	0	0	1	0	0
RJP47173.1	2-dehydropantoate 2-reductase	Anaerolineaceae bacterium SURF_MAG	0	1	2	0	0
RJP57478.1	2-dehydropantoate 2-reductase	Deltaproteobacteria bacterium SURF_MAG	1	1	0	1	0
fig|190650.1.peg.260	2-dehydropantoate 2-reductase (EC 1.1.1.169)	Caulobacter crescentus CB15	0	0	0	0	1
fig|314278.3.peg.951	2-dehydropantoate 2-reductase (EC 1.1.1.169)	Nitrococcus mobilis Nb-231	1	0	0	0	0
fig|335543.6.peg.1786	2-dehydropantoate 2-reductase (EC 1.1.1.169)	Syntrophobacter fumaroxidans MPOB	3	0	0	2	1
fig|401526.3.peg.1210	2-dehydropantoate 2-reductase (EC 1.1.1.169)	Thermosinus carboxydivorans Nor1	0	0	1	0	0
fig|572547.3.peg.89	2-dehydropantoate 2-reductase (EC 1.1.1.169)	Aminobacterium colombiense DSM 12261	1	0	0	0	0
fig|706587.4.peg.5337	2-dehydropantoate 2-reductase (EC 1.1.1.169)	Desulfomonile tiedjei DSM 6799	0	0	2	2	0
RPJ62821.1	2-dehydropantoate 2-reductase, partial	Dehalococcoidia bacterium	1	0	0	0	0
15sec1B_S1_L001_R1_001_(paired)_trimmed_(paired)_contig_1159_cov=303_2734_3725_-	2-deoxy-D-gluconate 3-dehydrogenase	Deltaproteobacteria_MAG_NorthAtlantic_putativeSRB	2	1	3	5	3
CUV02007.1	2-deoxy-D-gluconate 3-dehydrogenase	SAR202 metagenome	1	0	0	1	0
KKW23526.1	2-deoxy-D-gluconate 3-dehydrogenase	Parcubacteria group bacterium GW2011_GWA2_51_12	1	0	0	0	0
KPK23350.1	2-deoxy-D-gluconate 3-dehydrogenase	Dehalococcoidia bacterium SG8_51_3	2	1	0	1	1
KPK88382.1	2-deoxy-D-gluconate 3-dehydrogenase	Deltaproteobacteria bacterium SM23_61	1	1	1	2	1
OFW47880.1	2-deoxy-D-gluconate 3-dehydrogenase	Actinobacteria bacterium RBG_13_35_12	0	1	1	0	0
OGD58714.1	2-deoxy-D-gluconate 3-dehydrogenase	Candidatus Bathyarchaeota archaeon RBG_13_52_12	1	0	0	1	0
OGK94911.1	2-deoxy-D-gluconate 3-dehydrogenase	Candidatus Rokubacteria bacterium RBG_16_73_20	0	1	0	0	0
OGN97133.1	2-deoxy-D-gluconate 3-dehydrogenase	Chloroflexi bacterium RBG_13_51_36	2	4	6	5	5
OGO24694.1	2-deoxy-D-gluconate 3-dehydrogenase	Chloroflexi bacterium RBG_16_50_9	2	5	2	3	4
OGP60562.1	2-deoxy-D-gluconate 3-dehydrogenase	Deltaproteobacteria bacterium RBG_13_61_14	0	0	0	0	1
OHB60451.1	2-deoxy-D-gluconate 3-dehydrogenase	Planctomycetes bacterium RBG_13_46_10	1	0	0	0	0
PCJ79320.1	2-deoxy-D-gluconate 3-dehydrogenase	Dehalococcoidia bacterium	0	0	0	0	1
WP_066460243.1	2-deoxy-D-gluconate 3-dehydrogenase	Anaerotruncus rubiinfantis	1	0	0	0	0
WP_084071706.1	2-deoxy-D-gluconate 3-dehydrogenase	Desulfobacterium vacuolatum	0	0	0	1	0
fig|224911.1.peg.5973	2-deoxy-D-gluconate 3-dehydrogenase	Bradyrhizobium japonicum USDA 110	0	1	0	0	0
fig|1144344.3.peg.1235	2-deoxy-D-gluconate 3-dehydrogenase (EC 1.1.1.125)	Bradyrhizobium sp. YR681	0	0	0	1	0
fig|190650.1.peg.1483	2-deoxy-D-gluconate 3-dehydrogenase (EC 1.1.1.125)	Caulobacter crescentus CB15	0	0	0	1	1
fig|509190.6.peg.2673	2-deoxy-D-gluconate 3-dehydrogenase (EC 1.1.1.125)	Caulobacter segnis ATCC 21756	0	0	0	0	1
fig|584.1.peg.3175	2-deoxy-D-gluconate 3-dehydrogenase (EC 1.1.1.125)	Proteus mirabilis HI4320	1	0	0	0	0
fig|632516.3.peg.1522	2-deoxy-D-gluconate 3-dehydrogenase (EC 1.1.1.125)	Caldicellulosiruptor lactoaceticus 6A	0	0	0	1	0
fig|1087053.3.peg.2361	2-deoxy-D-gluconate 3-dehydrogenase (kduD)	Mycobacterium mageritense JR2009	0	1	0	0	0
fig|224325.1.peg.1195	2-deoxy-D-gluconate 3-dehydrogenase (kduD)	Archaeoglobus fulgidus DSM 4304	0	0	1	0	0
OGN98047.1	2-deoxy-D-gluconate 3-dehydrogenase, partial	Chloroflexi bacterium RBG_13_51_36	0	2	0	1	1
OLS30489.1	2'-deoxynucleoside 5'-phosphate N-hydrolase 1	Candidatus Thorarchaeota archaeon AB_25	0	0	1	0	0
RJP19901.1	2-deoxyribonucleoside glycosidase	Candidatus Omnitrophica bacterium SURF_MAG	0	0	1	0	0
WP_024831525.1	2-deoxyribose-5-phosphate aldolase	[Clostridium josui	0	0	0	1	0
WP_035163287.1	2-deoxyribose-5-phosphate aldolase	Caloranaerobacter azorensis	1	0	0	1	0
WP_044941791.1	2-deoxyribose-5-phosphate aldolase	Blautia schinkii	0	1	0	0	0
KFM19093.1	2-deoxy-scyllo-inosamine dehydrogenase protein	Marine Group I thaumarchaeote SCGC RSA3	0	0	0	1	0
KFM22085.1	2-deoxy-scyllo-inosamine dehydrogenase protein	Marine Group I thaumarchaeote SCGC AAA799-B03	0	0	1	0	0
15sec1B_S1_L001_R1_001_(paired)_trimmed_(paired)_contig_47002_cov=5_100_1283_-	2-enoate reductase	Deltaproteobacteria_MAG_NorthAtlantic_putativeSRB	1	0	0	0	0
KJS21754.1	2-enoate reductase	Clostridiaceae bacterium BRH_c20a	0	1	0	0	0
KPK90942.1	2-enoate reductase	Deltaproteobacteria bacterium SM23_61	0	0	1	0	0
WP_058292056.1	2Fe-2S iron-sulfur cluster binding domain-containing protein	Dehalococcoides mccartyi	0	1	0	0	0
fig|313612.3.peg.528	2-haloalkanoic acid dehalogenase	Lyngbya sp. PCC 8106	1	0	0	0	0
fig|115808.3.peg.3586	2-haloalkanoic acid dehalogenase (EC 3.8.1.2)	Bradyrhizobium sp. ORS 285	0	0	0	0	1
96170.peg.507	2-heptaprenyl-1,4-naphthoquinone /9_0698 methyltransferase (EC 2.1.1.163) 4669:5460	SPPG9_Chloroflexi_MAG	0	2	1	0	1
AKB46656.1	2-heptaprenyl-1,4-naphthoquinone methyltransferase	Methanosarcina sp. Kolksee	0	0	0	1	0
KXA92083.1	2-heptaprenyl-1,4-naphthoquinone methyltransferase	candidate divison MSBL1 archaeon SCGC-AAA259E17	9	11	19	19	10
OGO07206.1	2-heptaprenyl-1,4-naphthoquinone methyltransferase	Chloroflexi bacterium RBG_13_60_13	1	0	0	0	1
OGO72191.1	2-heptaprenyl-1,4-naphthoquinone methyltransferase	Chloroflexi bacterium RBG_19FT_COMBO_56_12	0	1	1	3	1
WP_038261144.1	2-heptaprenyl-1,4-naphthoquinone methyltransferase	[Clostridium litorale	0	2	4	2	0
fig|269797.3.peg.111	2-heptaprenyl-1,4-naphthoquinone methyltransferase MenG (EC 2.1.1.163)	Methanosarcina barkeri str. fusaro	1	0	0	0	0
fig|498848.5.peg.1521	2-heptaprenyl-1,4-naphthoquinone methyltransferase MenG (EC 2.1.1.163)	Thermus aquaticus Y51MC23	1	0	0	0	0
fig|1144306.3.peg.3020	2-hydroxy-3-keto-5-methylthiopentenyl-1-phosphate phosphatase related protein	Rhizobium sp. AP16	0	0	0	0	1
fig|1217720.3.peg.2943	2-hydroxy-3-keto-5-methylthiopentenyl-1-phosphate phosphatase related protein	Roseomonas sp. B5	1	0	0	0	0
fig|861208.3.peg.3223	2-hydroxy-3-keto-5-methylthiopentenyl-1-phosphate phosphatase related protein	Agrobacterium sp. H13-3	0	0	0	0	1
15sec1B_S1_L001_R1_001_(paired)_trimmed_(paired)_contig_1519_cov=19_1874_2752_-	2-hydroxy-3-oxopropionate reductase	Deltaproteobacteria_MAG_NorthAtlantic_putativeSRB	1	1	4	1	1
15sec1B_S1_L001_R1_001_(paired)_trimmed_(paired)_contig_7567_cov=115_939_1826_+	2-hydroxy-3-oxopropionate reductase	Atribacteria_MAG_NorthAtlantic	0	0	0	1	0
AFS80544.1	2-hydroxy-3-oxopropionate reductase	Candidatus Nitrosopumilus koreensis AR1	0	0	0	1	0
KPK20772.1	2-hydroxy-3-oxopropionate reductase	Dehalococcoidia bacterium SG8_51_3	2	4	1	1	1
KPK89752.1	2-hydroxy-3-oxopropionate reductase	Deltaproteobacteria bacterium SM23_61	0	0	1	0	0
OFW46746.1	2-hydroxy-3-oxopropionate reductase	Actinobacteria bacterium RBG_13_35_12	0	1	1	1	0
OFX14766.1	2-hydroxy-3-oxopropionate reductase	Armatimonadetes bacterium RBG_19FT_COMBO_69_19	1	0	0	0	0
OGB98806.1	2-hydroxy-3-oxopropionate reductase	candidate division KSB1 bacterium RBG_16_48_16	1	0	0	0	2
OGO10839.1	2-hydroxy-3-oxopropionate reductase	Chloroflexi bacterium RBG_16_47_49	0	0	1	0	0
OGO20885.1	2-hydroxy-3-oxopropionate reductase	Chloroflexi bacterium RBG_16_48_8	0	1	2	0	0
OGO64324.1	2-hydroxy-3-oxopropionate reductase	Chloroflexi bacterium RBG_19FT_COMBO_55_16	0	0	4	1	0
OGP74773.1	2-hydroxy-3-oxopropionate reductase	Deltaproteobacteria bacterium RBG_16_49_23	1	0	1	0	0
OGQ02761.1	2-hydroxy-3-oxopropionate reductase	Deltaproteobacteria bacterium RBG_19FT_COMBO_46_12	1	1	0	2	2
OGQ79357.1	2-hydroxy-3-oxopropionate reductase	Deltaproteobacteria bacterium RIFCSPLOWO2_12_FULL_60_19	0	0	0	1	0
OHB75855.1	2-hydroxy-3-oxopropionate reductase	Planctomycetes bacterium RBG_16_55_9	3	0	0	1	2
fig|1051632.4.peg.236	2-hydroxy-3-oxopropionate reductase (EC 1.1.1.60)	Sulfobacillus acidophilus TPY	0	1	0	0	0
fig|1194715.3.peg.7055	2-hydroxy-3-oxopropionate reductase (EC 1.1.1.60)	Sinorhizobium meliloti AK11	0	0	1	0	0
fig|1217721.3.peg.3115	2-hydroxy-3-oxopropionate reductase (EC 1.1.1.60)	Dyella japonica A8	0	0	0	0	1
fig|324602.4.peg.3273	2-hydroxy-3-oxopropionate reductase (EC 1.1.1.60)	Chloroflexus aurantiacus J-10-fl	0	0	2	0	0
fig|326427.3.peg.267	2-hydroxy-3-oxopropionate reductase (EC 1.1.1.60)	Chloroflexus aggregans DSM 9485	0	2	2	1	1
fig|357808.3.peg.3860	2-hydroxy-3-oxopropionate reductase (EC 1.1.1.60)	Roseiflexus sp. RS-1	0	0	0	0	1
fig|383372.4.peg.3253	2-hydroxy-3-oxopropionate reductase (EC 1.1.1.60)	Roseiflexus castenholzi DSM 13941	1	1	0	2	1
fig|525904.4.peg.758	2-hydroxy-3-oxopropionate reductase (EC 1.1.1.60)	Thermobaculum terrenum ATCC BAA-798	2	1	0	3	0
fig|526222.3.peg.3766	2-hydroxy-3-oxopropionate reductase (EC 1.1.1.60)	Desulfovibrio salexigens DSM 2638	0	0	3	2	1
fig|573413.5.peg.1074	2-hydroxy-3-oxopropionate reductase (EC 1.1.1.60)	Spirochaeta smaragdinae DSM 11293	0	0	2	2	0
fig|745277.3.peg.642	2-hydroxy-3-oxopropionate reductase (EC 1.1.1.60)	Rahnella aquatilis CIP 78.65 = ATCC 33071	1	0	0	0	0
KFM22345.1	2-hydroxy-3-oxopropionate reductase protein	Marine Group I thaumarchaeote SCGC AAA799-B03	0	0	0	1	1
KKK42210.1	2-hydroxy-6-oxo-6-phenylhexa-2,4-dienoate hydrolase	Lokiarchaeum sp. GC14_75	0	0	0	6	0
AJW70381.1	2-hydroxyacid dehydrogenase	Candidatus Nitrosopumilus adriaticus	0	0	1	0	0
KYH41342.1	2-hydroxyacid dehydrogenase	Candidatus Bathyarchaeota archaeon B26-2	0	0	0	1	1
15sec1B_S1_L001_R1_001_(paired)_trimmed_(paired)_contig_20573_cov=2_1_685_+	2-hydroxy-acid oxidase	Atribacteria_MAG_NorthAtlantic	1	0	0	0	0
OGD15269.1	2-hydroxy-acid oxidase	Candidatus Atribacteria bacterium RBG_19FT_COMBO_35_14	1	0	1	1	1
OGD74740.1	2-hydroxy-acid oxidase	Candidatus Coatesbacteria bacterium RBG_13_66_14	0	0	2	1	1
OGO34270.1	2-hydroxy-acid oxidase	Chloroflexi bacterium RBG_16_57_11	0	0	1	1	0
OGO61865.1	2-hydroxy-acid oxidase	Chloroflexi bacterium RBG_19FT_COMBO_49_13	0	0	3	1	0
PIW12457.1	2-hydroxy-acid oxidase	Candidatus Atribacteria bacterium CG17_big_fil_post_rev_8_21_14_2_50_34_11	0	0	0	1	1
RJP16106.1	2-hydroxyacyl-CoA dehydratase	Candidatus Abyssubacteria bacterium SURF_5 SURF_MAG	0	0	0	0	1
RJP57512.1	2-hydroxyacyl-CoA dehydratase	Deltaproteobacteria bacterium SURF_MAG	1	0	0	0	0
RJP78896.1	2-hydroxyacyl-CoA dehydratase	candidate division Zixibacteria bacterium SURF_MAG	0	0	1	0	0
RJQ27611.1	2-hydroxyacyl-CoA dehydratase	Peptococcaceae bacterium SURF_MAG	1	0	0	1	2
RJQ27612.1	2-hydroxyacyl-CoA dehydratase	Peptococcaceae bacterium SURF_MAG	0	0	0	2	0
RJQ40700.1	2-hydroxyacyl-CoA dehydratase	Dehalococcoidia bacterium	0	1	1	0	0
RJR18874.1	2-hydroxyacyl-CoA dehydratase	Desulfobacteraceae bacterium SURF_MAG	0	0	0	0	1
RJR47480.1	2-hydroxyacyl-CoA dehydratase	Desulfobacteraceae bacterium SURF_MAG	0	0	1	1	0
RJR49638.1	2-hydroxyacyl-CoA dehydratase	Desulfobacteraceae bacterium SURF_MAG	1	0	0	0	0
RJX26971.1	2-hydroxyacyl-CoA dehydratase	Dethiobacter sp. SURF_MAG	0	0	1	0	0
WP_028324072.1	2-hydroxyacyl-CoA dehydratase	Desulfatirhabdium butyrativorans	1	0	0	0	0
WP_072968349.1	2-hydroxyacyl-CoA dehydratase	Caminicella sporogenes	0	1	0	0	0
WP_073038333.1	2-hydroxyacyl-CoA dehydratase	Desulfacinum infernum	1	0	0	0	0
fig|190650.1.peg.1167	2-hydroxychromene-2-carboxylate dehydrogenase, putative	Caulobacter crescentus CB15	0	0	0	0	1
KKK40670.1	2-hydroxychromene-2-carboxylate isomerase	Lokiarchaeum sp. GC14_75	0	0	2	3	2
fig|509190.6.peg.1415	2-hydroxychromene-2-carboxylate isomerase	Caulobacter segnis ATCC 21756	0	0	0	0	1
[truncated: 170,344 more rows]

## Sheet: Data S5 MetaP_48MAGs_hybrid
[truncated: 4,790 more chars]
